# Supplementary material for: Predictive Genomic Analyses Inform the Basis for Vitamin Metabolism and Provisioning in Bacteria-Arthropod Endosymbioses
Source: G3 (Bethesda). 2017 Apr 28;7(6):1887–98. doi: 10.1534/g3.117.042184 (PMC5473766; doi:10.1534/g3.117.042184)
Supplement: Supplementary file 18 [file 1887FileS3.txt]

import java.awt.Dimension;
import java.io.File;
import java.util.logging.Level;
import java.util.logging.Logger;
import javax.swing.*;

/*
 * To change this license header, choose License Headers in Project Properties.
 * To change this template file, choose Tools | Templates
 * and open the template in the editor.
 */

/**
 *
 * @author Brian
 */
public class DataMinerInterface extends javax.swing.JFrame {

    /**
     * Creates new form DataMinerInterface
     */
    public DataMinerInterface() {
        initComponents();
    }

    /**
     * This method is called from within the constructor to initialize the form.
     * WARNING: Do NOT modify this code. The content of this method is always
     * regenerated by the Form Editor.
     */
    @SuppressWarnings("unchecked")
    // <editor-fold defaultstate="collapsed" desc="Generated Code">//GEN-BEGIN:initComponents
    private void initComponents() {

        jFileChooser1 = new javax.swing.JFileChooser();
        PopUp = new javax.swing.JDialog();
        NADP = new javax.swing.JButton();
        NAD = new javax.swing.JButton();
        jLabel2 = new javax.swing.JLabel();
        PopUp2 = new javax.swing.JDialog();
        MineECs = new javax.swing.JButton();
        ScanExceptions = new javax.swing.JButton();
        jLabel3 = new javax.swing.JLabel();
        jProgressBar1 = new javax.swing.JProgressBar();
        jLabel1 = new javax.swing.JLabel();
        jScrollPane1 = new javax.swing.JScrollPane();
        jTextArea1 = new javax.swing.JTextArea();
        jButton1 = new javax.swing.JButton();
        jButton2 = new javax.swing.JButton();

        jFileChooser1.setDialogTitle("Select an input file (.txt or .pdf)");
        jFileChooser1.setFocusCycleRoot(true);
        jFileChooser1.setName("Select an input file (.txt or .pdf)"); // NOI18N

        PopUp.setCursor(new java.awt.Cursor(java.awt.Cursor.DEFAULT_CURSOR));
        PopUp.setSize(new java.awt.Dimension(200, 220));
        PopUp.setType(java.awt.Window.Type.POPUP);

        NADP.setText("NADP");
        NADP.addActionListener(new java.awt.event.ActionListener() {
            public void actionPerformed(java.awt.event.ActionEvent evt) {
                NADPActionPerformed(evt);
            }
        });

        NAD.setText("NAD");
        NAD.addActionListener(new java.awt.event.ActionListener() {
            public void actionPerformed(java.awt.event.ActionEvent evt) {
                NADActionPerformed(evt);
            }
        });

        jLabel2.setFont(new java.awt.Font("Tahoma", 1, 14)); // NOI18N
        jLabel2.setHorizontalAlignment(javax.swing.SwingConstants.CENTER);
        jLabel2.setText("Mine for NAD or NADP?");

        javax.swing.GroupLayout PopUpLayout = new javax.swing.GroupLayout(PopUp.getContentPane());
        PopUp.getContentPane().setLayout(PopUpLayout);
        PopUpLayout.setHorizontalGroup(
            PopUpLayout.createParallelGroup(javax.swing.GroupLayout.Alignment.LEADING)
            .addComponent(jLabel2, javax.swing.GroupLayout.Alignment.TRAILING, javax.swing.GroupLayout.DEFAULT_SIZE, 200, Short.MAX_VALUE)
            .addGroup(PopUpLayout.createSequentialGroup()
                .addContainerGap()
                .addGroup(PopUpLayout.createParallelGroup(javax.swing.GroupLayout.Alignment.LEADING)
                    .addComponent(NAD, javax.swing.GroupLayout.DEFAULT_SIZE, javax.swing.GroupLayout.DEFAULT_SIZE, Short.MAX_VALUE)
                    .addComponent(NADP, javax.swing.GroupLayout.Alignment.TRAILING, javax.swing.GroupLayout.DEFAULT_SIZE, javax.swing.GroupLayout.DEFAULT_SIZE, Short.MAX_VALUE))
                .addContainerGap())
        );
        PopUpLayout.setVerticalGroup(
            PopUpLayout.createParallelGroup(javax.swing.GroupLayout.Alignment.LEADING)
            .addGroup(javax.swing.GroupLayout.Alignment.TRAILING, PopUpLayout.createSequentialGroup()
                .addContainerGap()
                .addComponent(jLabel2, javax.swing.GroupLayout.DEFAULT_SIZE, javax.swing.GroupLayout.DEFAULT_SIZE, Short.MAX_VALUE)
                .addPreferredGap(javax.swing.LayoutStyle.ComponentPlacement.RELATED)
                .addComponent(NAD, javax.swing.GroupLayout.PREFERRED_SIZE, 51, javax.swing.GroupLayout.PREFERRED_SIZE)
                .addPreferredGap(javax.swing.LayoutStyle.ComponentPlacement.RELATED)
                .addComponent(NADP, javax.swing.GroupLayout.PREFERRED_SIZE, 56, javax.swing.GroupLayout.PREFERRED_SIZE)
                .addGap(53, 53, 53))
        );

        PopUp2.setCursor(new java.awt.Cursor(java.awt.Cursor.DEFAULT_CURSOR));
        PopUp2.setSize(new java.awt.Dimension(200, 220));
        PopUp2.setType(java.awt.Window.Type.POPUP);

        MineECs.setText("Mine ECs");
        MineECs.addActionListener(new java.awt.event.ActionListener() {
            public void actionPerformed(java.awt.event.ActionEvent evt) {
                MineECsActionPerformed(evt);
            }
        });

        ScanExceptions.setText("Scan for Exceptions");
        ScanExceptions.addActionListener(new java.awt.event.ActionListener() {
            public void actionPerformed(java.awt.event.ActionEvent evt) {
                ScanExceptionsActionPerformed(evt);
            }
        });

        jLabel3.setFont(new java.awt.Font("Tahoma", 1, 14)); // NOI18N
        jLabel3.setHorizontalAlignment(javax.swing.SwingConstants.CENTER);
        jLabel3.setText("Mine for NAD or NADP?");

        javax.swing.GroupLayout PopUp2Layout = new javax.swing.GroupLayout(PopUp2.getContentPane());
        PopUp2.getContentPane().setLayout(PopUp2Layout);
        PopUp2Layout.setHorizontalGroup(
            PopUp2Layout.createParallelGroup(javax.swing.GroupLayout.Alignment.LEADING)
            .addComponent(jLabel3, javax.swing.GroupLayout.Alignment.TRAILING, javax.swing.GroupLayout.DEFAULT_SIZE, 200, Short.MAX_VALUE)
            .addGroup(PopUp2Layout.createSequentialGroup()
                .addContainerGap()
                .addGroup(PopUp2Layout.createParallelGroup(javax.swing.GroupLayout.Alignment.LEADING)
                    .addComponent(MineECs, javax.swing.GroupLayout.DEFAULT_SIZE, javax.swing.GroupLayout.DEFAULT_SIZE, Short.MAX_VALUE)
                    .addComponent(ScanExceptions, javax.swing.GroupLayout.DEFAULT_SIZE, javax.swing.GroupLayout.DEFAULT_SIZE, Short.MAX_VALUE))
                .addContainerGap())
        );
        PopUp2Layout.setVerticalGroup(
            PopUp2Layout.createParallelGroup(javax.swing.GroupLayout.Alignment.LEADING)
            .addGroup(javax.swing.GroupLayout.Alignment.TRAILING, PopUp2Layout.createSequentialGroup()
                .addContainerGap()
                .addComponent(jLabel3, javax.swing.GroupLayout.DEFAULT_SIZE, javax.swing.GroupLayout.DEFAULT_SIZE, Short.MAX_VALUE)
                .addGap(18, 18, 18)
                .addComponent(MineECs, javax.swing.GroupLayout.PREFERRED_SIZE, 56, javax.swing.GroupLayout.PREFERRED_SIZE)
                .addGap(18, 18, 18)
                .addComponent(ScanExceptions, javax.swing.GroupLayout.PREFERRED_SIZE, 51, javax.swing.GroupLayout.PREFERRED_SIZE)
                .addGap(78, 78, 78))
        );

        setDefaultCloseOperation(javax.swing.WindowConstants.EXIT_ON_CLOSE);
        setBackground(new java.awt.Color(153, 153, 153));
        setResizable(false);
        setSize(new java.awt.Dimension(640, 500));

        jProgressBar1.setForeground(new java.awt.Color(0, 255, 0));
        jProgressBar1.setToolTipText("");
        jProgressBar1.setBorder(javax.swing.BorderFactory.createBevelBorder(javax.swing.border.BevelBorder.RAISED));
        jProgressBar1.setCursor(new java.awt.Cursor(java.awt.Cursor.DEFAULT_CURSOR));
        jProgressBar1.setDebugGraphicsOptions(javax.swing.DebugGraphics.NONE_OPTION);
        jProgressBar1.setRequestFocusEnabled(false);
        jProgressBar1.setStringPainted(true);

        jLabel1.setFont(new java.awt.Font("Impact", 0, 24)); // NOI18N
        jLabel1.setHorizontalAlignment(javax.swing.SwingConstants.CENTER);
        jLabel1.setText("Data Miner");

        jTextArea1.setEditable(false);
        jTextArea1.setColumns(20);
        jTextArea1.setLineWrap(true);
        jTextArea1.setRows(5);
        jTextArea1.setText("Welcome to Data Miner!\n");
        jTextArea1.setWrapStyleWord(true);
        jTextArea1.setDisabledTextColor(new java.awt.Color(0, 0, 0));
        jScrollPane1.setViewportView(jTextArea1);

        jButton1.setAutoscrolls(true);
        jButton1.setBorder(javax.swing.BorderFactory.createBevelBorder(javax.swing.border.BevelBorder.RAISED));
        jButton1.setLabel("Select File(s)");
        jButton1.addActionListener(new java.awt.event.ActionListener() {
            public void actionPerformed(java.awt.event.ActionEvent evt) {
                jButton1ActionPerformed(evt);
            }
        });

        jButton2.setText("Start");
        jButton2.setBorder(javax.swing.BorderFactory.createBevelBorder(javax.swing.border.BevelBorder.RAISED));
        jButton2.addActionListener(new java.awt.event.ActionListener() {
            public void actionPerformed(java.awt.event.ActionEvent evt) {
                jButton2ActionPerformed(evt);
            }
        });

        javax.swing.GroupLayout layout = new javax.swing.GroupLayout(getContentPane());
        getContentPane().setLayout(layout);
        layout.setHorizontalGroup(
            layout.createParallelGroup(javax.swing.GroupLayout.Alignment.LEADING)
            .addGroup(layout.createSequentialGroup()
                .addContainerGap()
                .addGroup(layout.createParallelGroup(javax.swing.GroupLayout.Alignment.LEADING)
                    .addGroup(layout.createSequentialGroup()
                        .addComponent(jButton1, javax.swing.GroupLayout.PREFERRED_SIZE, 172, javax.swing.GroupLayout.PREFERRED_SIZE)
                        .addPreferredGap(javax.swing.LayoutStyle.ComponentPlacement.RELATED)
                        .addComponent(jButton2, javax.swing.GroupLayout.DEFAULT_SIZE, javax.swing.GroupLayout.DEFAULT_SIZE, Short.MAX_VALUE))
                    .addComponent(jScrollPane1, javax.swing.GroupLayout.Alignment.TRAILING, javax.swing.GroupLayout.DEFAULT_SIZE, 349, Short.MAX_VALUE)
                    .addComponent(jLabel1, javax.swing.GroupLayout.DEFAULT_SIZE, javax.swing.GroupLayout.DEFAULT_SIZE, Short.MAX_VALUE)
                    .addComponent(jProgressBar1, javax.swing.GroupLayout.Alignment.TRAILING, javax.swing.GroupLayout.DEFAULT_SIZE, javax.swing.GroupLayout.DEFAULT_SIZE, Short.MAX_VALUE))
                .addContainerGap())
        );
        layout.setVerticalGroup(
            layout.createParallelGroup(javax.swing.GroupLayout.Alignment.LEADING)
            .addGroup(javax.swing.GroupLayout.Alignment.TRAILING, layout.createSequentialGroup()
                .addContainerGap()
                .addComponent(jLabel1)
                .addPreferredGap(javax.swing.LayoutStyle.ComponentPlacement.RELATED)
                .addComponent(jScrollPane1, javax.swing.GroupLayout.PREFERRED_SIZE, 354, javax.swing.GroupLayout.PREFERRED_SIZE)
                .addPreferredGap(javax.swing.LayoutStyle.ComponentPlacement.UNRELATED)
                .addGroup(layout.createParallelGroup(javax.swing.GroupLayout.Alignment.BASELINE)
                    .addComponent(jButton1)
                    .addComponent(jButton2))
                .addGap(13, 13, 13)
                .addComponent(jProgressBar1, javax.swing.GroupLayout.PREFERRED_SIZE, 26, javax.swing.GroupLayout.PREFERRED_SIZE)
                .addContainerGap(javax.swing.GroupLayout.DEFAULT_SIZE, Short.MAX_VALUE))
        );

        pack();
    }// </editor-fold>//GEN-END:initComponents

    private void jButton1ActionPerformed(java.awt.event.ActionEvent evt) {//GEN-FIRST:event_jButton1ActionPerformed
        // TODO add your handling code here: Select Files button
        this.jFileChooser1.setPreferredSize(new Dimension(640,480));
        this.jFileChooser1.setMultiSelectionEnabled(true);
        this.jFileChooser1.showOpenDialog(this);

        this.files = jFileChooser1.getSelectedFiles();
        
        for (File f : files){
            this.addText(f+"\n");
        }
        this.addText("\n");
        
    }//GEN-LAST:event_jButton1ActionPerformed

    private void jButton2ActionPerformed(java.awt.event.ActionEvent evt) {//GEN-FIRST:event_jButton2ActionPerformed

            // TODO add your handling code here: Start Button
            //System.out.println(DM);
            
            
            if(files == null || files.length == 0){
                this.addText("No File(s) Selected!\n");
                this.addText("\n");
            }
            else if (files[0].toString().contains(".txt"))
            {
                Thread thread = new Thread(){
                    public void run(){
                        try {
                            addText("Mining KEGG...\n");
                            addText("\n");
                            DM.mineKegg(files);
                        } catch (Exception ex) {
                            Logger.getLogger(DataMinerInterface.class.getName()).log(Level.SEVERE, null, ex);
                        }
                    }
                };
                thread.start();
                jButton2.setEnabled(false);
            }
            else if (files[0].toString().contains(".pdf"))
            {
                
                //Pop-up prompts for NAD or NADP Criterion
                PopUp.setVisible(true);
                //jButton2.setEnabled(false);
            }
            
    }//GEN-LAST:event_jButton2ActionPerformed

    private void NADActionPerformed(java.awt.event.ActionEvent evt) {//GEN-FIRST:event_NADActionPerformed
        // TODO add your handling code here:
        this.isNAD = true;
        PopUp.setVisible(false);
        PopUp2.setVisible(true);
    }//GEN-LAST:event_NADActionPerformed

    private void NADPActionPerformed(java.awt.event.ActionEvent evt) {//GEN-FIRST:event_NADPActionPerformed
        // TODO add your handling code here:
        this.isNAD = false;
        PopUp.setVisible(false);
        PopUp2.setVisible(true);

    }//GEN-LAST:event_NADPActionPerformed

    private void MineECsActionPerformed(java.awt.event.ActionEvent evt) {//GEN-FIRST:event_MineECsActionPerformed
        //Starts PDF Mining
        jButton2.setEnabled(false);
        PopUp2.setVisible(false);
        Thread thread = new Thread(){
            public void run(){
                    try {
                        addText("Mining PDFs...\n");
                        addText("\n");
                        DM.minePDF(files,isNAD);
                        jProgressBar1.setValue(100);
                        addText("Complete...\n");
                        addText("\n");
                    } catch (Exception ex) {
                        Logger.getLogger(DataMinerInterface.class.getName()).log(Level.SEVERE, null, ex);
                    }
                }
            };
            thread.start();
    }//GEN-LAST:event_MineECsActionPerformed

    private void ScanExceptionsActionPerformed(java.awt.event.ActionEvent evt) {//GEN-FIRST:event_ScanExceptionsActionPerformed
        //Starts Exceptions Scanning
        jButton2.setEnabled(false);
        PopUp2.setVisible(false);
        Thread thread = new Thread(){
            public void run(){
                    try {
                        addText("Mining PDFs...\n");
                        addText("\n");
                        DM.scanSpecialCases(files,isNAD);
                        jProgressBar1.setValue(100);
                        addText("Complete...\n");
                        addText("\n");
                    } catch (Exception ex) {
                        Logger.getLogger(DataMinerInterface.class.getName()).log(Level.SEVERE, null, ex);
                    }
                }
            };
            thread.start();
    }//GEN-LAST:event_ScanExceptionsActionPerformed

    /**
     * @param args the command line arguments
     * @throws java.lang.Exception
     */
    public static void main(String args[]) throws Exception{
        //Instantiates DMI Object
        DataMinerInterface DMI = new DataMinerInterface();
        DMI.addDM(DMI);
        
        /* Set the Nimbus look and feel */
        //<editor-fold defaultstate="collapsed" desc=" Look and feel setting code (optional) ">
        /* If Nimbus (introduced in Java SE 6) is not available, stay with the default look and feel.
         * For details see https://urldefense.proofpoint.com/v2/url?u=http-3A__download.oracle.com_javase_tutorial_uiswing_lookandfeel_plaf.html&d=AwIGAg&c=1QsCMERiq7JOmEnKpsSyjg&r=j9BjNmxXIwCVhVOItuh4qA&m=DKh9xIxhDhnzC8qOe7BJ_a7V6hroczkaCz_-G2-e5e0&s=d7CY-zAW4RwxU3HCxLImF6BYVIdXZSNsvwmaOoV9Bbs&e=  
         */
        try {
            for (javax.swing.UIManager.LookAndFeelInfo info : javax.swing.UIManager.getInstalledLookAndFeels()) {
                //System.out.println(info.getName());
                if ("Nimbus".equals(info.getName())) {
                    javax.swing.UIManager.setLookAndFeel(info.getClassName());
                    break;
                }
            }
        } catch (ClassNotFoundException ex) {
            java.util.logging.Logger.getLogger(DataMinerInterface.class.getName()).log(java.util.logging.Level.SEVERE, null, ex);
        } catch (InstantiationException ex) {
            java.util.logging.Logger.getLogger(DataMinerInterface.class.getName()).log(java.util.logging.Level.SEVERE, null, ex);
        } catch (IllegalAccessException ex) {
            java.util.logging.Logger.getLogger(DataMinerInterface.class.getName()).log(java.util.logging.Level.SEVERE, null, ex);
        } catch (javax.swing.UnsupportedLookAndFeelException ex) {
            java.util.logging.Logger.getLogger(DataMinerInterface.class.getName()).log(java.util.logging.Level.SEVERE, null, ex);
        }
        //</editor-fold>

        /* Create and display the form */
        java.awt.EventQueue.invokeLater(new Runnable() {
            public void run() {
                DMI.setVisible(true);
            }
        });
    }

//Utility Methods
    public void addText(String s)
    {
        s = jTextArea1.getText() + s;
        jTextArea1.setText(s);
    }

//Getter Methods
    public JProgressBar getProgressBar(){
        return this.jProgressBar1;
    }
    
    public JTextArea getTextArea(){
        return this.jTextArea1;
    }
    
    public DataMiner getDM(){
        return this.DM;
    }
    
    public JButton getStartButton(){
        return this.jButton2;
    }
    public void addDM(DataMinerInterface DMI){
        this.DM = new DataMiner(DMI);
    }
    
    
    //DMI Variables
    private File[] files;
    private DataMiner DM;
    private boolean isNAD;
    // Variables declaration - do not modify//GEN-BEGIN:variables
    private javax.swing.JButton MineECs;
    private javax.swing.JButton NAD;
    private javax.swing.JButton NADP;
    private javax.swing.JDialog PopUp;
    private javax.swing.JDialog PopUp2;
    private javax.swing.JButton ScanExceptions;
    private javax.swing.JButton jButton1;
    private javax.swing.JButton jButton2;
    private javax.swing.JFileChooser jFileChooser1;
    private javax.swing.JLabel jLabel1;
    private javax.swing.JLabel jLabel2;
    private javax.swing.JLabel jLabel3;
    private javax.swing.JProgressBar jProgressBar1;
    private javax.swing.JScrollPane jScrollPane1;
    private javax.swing.JTextArea jTextArea1;
    // End of variables declaration//GEN-END:variables
}
