# Supplementary material for: Predictive Genomic Analyses Inform the Basis for Vitamin Metabolism and Provisioning in Bacteria-Arthropod Endosymbioses
Source: G3 (Bethesda). 2017 Apr 28;7(6):1887–98. doi: 10.1534/g3.117.042184 (PMC5473766; doi:10.1534/g3.117.042184)
Supplement: Supplementary file 19 [file 1887FileS4.zip]

Archive with 14 entries (13 files):
- META-INF/
- META-INF/MANIFEST.MF
- DataMiner.class
- DataMinerInterface$1.class
- DataMinerInterface$2.class
- DataMinerInterface$3.class
- DataMinerInterface$4.class
- DataMinerInterface$5.class
- DataMinerInterface$6.class
- DataMinerInterface$7.class
- DataMinerInterface$8.class
- DataMinerInterface$9.class
- DataMinerInterface$10.class
- DataMinerInterface.class
