# Supplementary material for: Predictive Genomic Analyses Inform the Basis for Vitamin Metabolism and Provisioning in Bacteria-Arthropod Endosymbioses
Source: G3 (Bethesda). 2017 Apr 28;7(6):1887–98. doi: 10.1534/g3.117.042184 (PMC5473766; doi:10.1534/g3.117.042184)
Supplement: Supplementary file 19 [file 1887FileS4.zip › META-INF/MANIFEST.MF]

Manifest-Version: 1.0
Ant-Version: Apache Ant 1.9.4
Created-By: 1.8.0_65-b17 (Oracle Corporation)
Class-Path: 
X-COMMENT: Main-Class will be added automatically by build
Main-Class: DataMinerInterface
