# Supplementary material for: Predictive Genomic Analyses Inform the Basis for Vitamin Metabolism and Provisioning in Bacteria-Arthropod Endosymbioses
Source: G3 (Bethesda). 2017 Apr 28;7(6):1887–98. doi: 10.1534/g3.117.042184 (PMC5473766; doi:10.1534/g3.117.042184)
Supplement: Supplementary file 20 [file 1887FileS5.xlsx]

## Sheet: empty DataMiner analysis sheet
Databse info entered here			Organisms to be searched	Predicted present (1) or absent (0)
			BPI:	0
			UDI:	0
			SMUP:	0
			SUM:	0
			SMS:	0
			SMG:	0
			CHE:	0
			BRE:	0
			BBU:	0
			ZIN:	0
			NDL:	0
			TPQ:	0
			SSDC:	0
			HCI:	0
			LAS:	0
			BHE:	0
			BQU:	0
			APH:	0
			ECH:	0
			WPI:	0
			WCL:	0
			WOL:	0
			WRI:	0
			OTT:	0
			RPQ:	0
			RFE:	0
			RMC:	0
			RAM:	0
			FTT:	0
			PLR:	0
			PLY:	0
			CRP:	0
			BCI:	0
			CEY:	0
			CEA:	0
			ASY:	0
			YPG:	0
			MEN:	0
			RIP:	0
			HDE:	0
			BEN:	0
			BFL:	0
			BCC:	0
			BUC:	0
			WBR:	0
			SGL:	0
			PES:	0
			SCJ:	0
			SLL:	0
			SAPI:	0
			OHO:	0
			FTE:	0
			FIN:	0
			ZPR:	0
			ALM:	0
			PKO:	0
			FLI:	0
			CHU:	0
			SLR:	0
			SCD:	0
			SSM:	0
			SBU:	0
			AKA:	0
			TBD:	0
			CVI:	0
			NEU:	0
			CCS:	0
			ELI:	0
			PHL:	0
			OCO:	0
			HEL:	0
			HAA:	0
			SON:	0
			ECO:	0
			PFQ:	0
			MBJ:	0
			ACL:	0

## Sheet: example analysis (EC 1.1.1.94)
Databse info entered here			Organisms to be searched	Predicted present (1) or absent (0)
ECO:	b3608(gpsA)		BPI:	0
ECJ:	JW3583(gpsA)		UDI:	0
ECD:	ECDH10B_3790(gpsA)		SMUP:	0
EBW:	BWG_3299(gpsA)		SUM:	0
ECOK:	ECMDS42_3042(gpsA)		SMS:	0
ECE:	Z5035(gpsA)		SMG:	0
ECS:	ECs4486(gpsA)		CHE:	1
ECF:	ECH74115_4981		BRE:	1
ETW:	ECSP_4605(gpsA)		BBU:	1
ELX:	CDCO157_4223(gpsA)		ZIN:	0
EOJ:	ECO26_4989(gpsA)		NDL:	0
EOI:	ECO111_4433(gpsA)		TPQ:	0
EOH:	ECO103_4571(gpsA)		SSDC:	0
ECG:	E2348C_3857(gpsA)		HCI:	0
EOK:	G2583_4347(gpsA)		LAS:	1
ELR:	ECO55CA74_20835(gpsA)		BHE:	1
ECC:	c4430(gpsA)		BQU:	1
ECP:	ECP_3709		APH:	1
ECI:	UTI89_C4149(gpsA)		ECH:	1
ECV:	APECO1_2847(gpsA)		WPI:	1
ECX:	EcHS_A3820		WCL:	1
ECW:	EcE24377A_4112		WOL:	1
ECM:	EcSMS35_3945		WRI:	1
ECY:	ECSE_3890		OTT:	1
ECR:	ECIAI1_3781(gpsA)		RPQ:	1
ECQ:	ECED1_4294(gpsA)		RFE:	1
ECK:	EC55989_4075(gpsA)		RMC:	0
ECT:	ECIAI39_4129(gpsA)		RAM:	1
EOC:	CE10_4168(gpsA)		FTT:	1
EUM:	ECUMN_4125(gpsA)		PLR:	0
ECZ:	ECS88_4025(gpsA)		PLY:	0
ELO:	EC042_3918(gpsA)		CRP:	0
ELN:	NRG857_17950(gpsA)		BCI:	1
ELH:	ETEC_3851		CEY:	1
ESE:	ECSF_3444		CEA:	1
ESO:	O3O_24885(gpsA)		ASY:	1
ESM:	O3M_00815(gpsA)		YPG:	1
ESL:	O3K_00785(gpsA)		MEN:	0
ECL:	EcolC_0100		RIP:	0
EBR:	ECB_03466(gpsA)		HDE:	0
EBD:	ECBD_0117		BEN:	1
EKO:	EKO11_0112		BFL:	1
EKF:	KO11_04645(gpsA)		BCC:	0
EAB:	ECABU_c40490(gpsA)		BUC:	0
EDH:	EcDH1_0097		WBR:	1
EDJ:	ECDH1ME8569_3493(gpsA)		SGL:	1
EIH:	ECOK1_4052		PES:	1
ENA:	ECNA114_3761(gpsA)		SCJ:	1
ELU:	UM146_18205(gpsA)		SLL:	1
EUN:	UMNK88_4395		SAPI:	1
ELW:	ECW_m3887(gpsA)		OHO:	1
ELL:	WFL_18995(gpsA)		FTE:	1
ELC:	i14_4094(gpsA)		FIN:	1
ELD:	i02_4094(gpsA)		ZPR:	1
ELP:	P12B_c3738(gpsA)		ALM:	1
EBL:	ECD_03466(gpsA)		PKO:	1
EBE:	B21_03417(gpsA)		FLI:	1
ELF:	LF82_0919(gpsA)		CHU:	1
ECOA:	APECO78_21885		SLR:	1
ECOL:	LY180_18590		SCD:	1
ECOI:	ECOPMV1_03944(gpsA)		SSM:	1
ECOJ:	P423_20055		SBU:	1
ECOO:	ECRM13514_4600(gpsA)		AKA:	0
ECOH:	ECRM13516_4398(gpsA)		TBD:	1
ECOS:	EC958_4016(gpsA)		CVI:	1
EFE:	EFER_3602(gpsA)		NEU:	1
EAL:	EAKF1_ch2333(gpsA)		CCS:	1
STY:	STY4095(gpsA)		ELI:	1
STT:	t3819(gpsA)		PHL:	1
SEX:	STBHUCCB_40300		OCO:	1
SENT:	TY21A_19400(gpsA)		HEL:	1
STM:	STM3700(gpsA)		HAA:	1
SEO:	STM14_4460(gpsA)		SON:	1
SEV:	STMMW_36881		ECO:	1
SEY:	SL1344_3666(gpsA)		PFQ:	1
SEM:	STMDT12_C37570(gpsA)		MBJ:	1
SEJ:	STMUK_3686(gpsA)		ACL:	1
SEB:	STM474_3873(gpsA)
SEF:	UMN798_4020(gpsA)
SETU:	STU288_18695(gpsA)
SETC:	CFSAN001921_21945
SENR:	STMDT2_35851(gpsA)
SEND:	DT104_36831(gpsA)
SENI:	CY43_19200
SEEN:	SE451236_02420
SPT:	SPA3552(gpsA)
SEK:	SSPA3315
SPQ:	SPAB_04597
SEI:	SPC_3782(gpsA)
SEC:	SCH_3623(gpsA)
SEH:	SeHA_C4025
SHB:	SU5_04177
SENH:	CFSAN002069_13540
SEEH:	SEEH1578_04585(gpsA)
SEE:	SNSL254_A3980
SENN:	SN31241_1800
SEW:	SeSA_A3899
SEA:	SeAg_B3918
SENS:	Q786_18090
SED:	SeD_A4086
SEG:	SG3731(gpsA)
SEL:	SPUL_3864(gpsA)
SEGA:	SPUCDC_3850(gpsA)
SET:	SEN3522(gpsA)
SENA:	AU38_17990
SENO:	AU37_18180
SENV:	AU39_18185
SENQ:	AU40_20260
SENL:	IY59_18625
SENJ:	CFSAN001992_15150(gpsA)
SEEC:	CFSAN002050_25470
SEEB:	SEEB0189_001365
SEEP:	I137_18540
SENB:	BN855_37950
SENE:	IA1_17985
SENC:	SEET0819_02260
SES:	SARI_03941
SBG:	SBG_3282(gpsA)
SBZ:	A464_3776
SBV:	N643_16320
SFL:	SF3647(gpsA)
SFX:	S4121(gpsA)
SFV:	SFV_3923(gpsA)
SFE:	SFxv_3975(gpsA)
SFN:	SFy_5200
SFS:	SFyv_5272
SFT:	NCTC1_03943(gpsA)
SSN:	SSON_3797(gpsA)
SSJ:	SSON53_21940(gpsA)
SBO:	SBO_3614(gpsA)
SBC:	SbBS512_E4036
SDY:	SDY_4041(gpsA)
SDZ:	Asd1617_05291
SHQ:	A0259_21910
ENT:	Ent638_0127
ENC:	ECL_00156
ENO:	ECENHK_00830
ECLO:	ENC_02260
EEC:	EcWSU1_00131(gpsA)
ENL:	A3UG_00830
ECLG:	EC036_01500
ECLE:	ECNIH2_01405
ECLN:	ECNIH4_00845
ECLI:	ECNIH5_00945
ECLX:	LI66_00785
ECLY:	LI62_01200
ECLZ:	LI64_00860
ECLA:	ECNIH3_00950
ECLC:	ECR091_00950
ESC:	Entcl_0135
EAS:	Entas_0136
EAU:	DI57_17820
EHM:	AB284_01315
ENR:	H650_14395
ENX:	NI40_000610
ENF:	AKI40_0141
ESA:	ESA_04119
CSK:	ES15_0093(gpsA)
CSZ:	CSSP291_19085(gpsA)
CSI:	P262_05630
CSJ:	CSK29544_01044
CCON:	AFK62_19500
CDM:	AFK67_20125
CMJ:	AFK66_000490
CUI:	AFK65_19270
CMW:	AFK63_19035
CTU:	CTU_41170(gpsA)
KPN:	KPN_03952(gpsA)
KPU:	KP1_5301(gpsA)
KPM:	KPHS_51120
KPP:	A79E_0163
KPK:	A593_09975
KPH:	KPNIH24_25480
KPZ:	KPNIH27_24400
KPV:	KPNIH29_25310
KPW:	KPNIH30_25785
KPY:	KPNIH31_24825
KPG:	KPNIH32_26650
KPC:	KPNIH10_25445
KPQ:	KPR0928_24965
KPT:	VK055_3518(gpsA)
KPE:	KPK_0143
KPO:	KPN2242_22825(gpsA)
KPR:	KPR_4962(gpsA)
KPJ:	N559_0196
KPI:	D364_20205
KPA:	KPNJ1_00166
KPS:	KPNJ2_00165
KPX:	PMK1_01456(gpsA)
KPB:	FH42_16115
KPNE:	KU54_000810
KPNU:	LI86_00805
KVA:	Kvar_0149
KVD:	KR75_07370
KVQ:	SP68_13925
KOX:	KOX_05810(gpsA)
KOE:	A225_5632
KOY:	J415_03950(gpsA)
KMI:	VW41_00310
KOK:	KONIH1_28340
KOC:	AB185_08065
KOM:	HR38_04300
KLE:	AO703_20760
KQU:	AVR78_03675
EAE:	EAE_06250(gpsA)
EAR:	CCG32752
CKO:	CKO_05065
CRO:	ROD_42081(gpsA)
CFD:	CFNIH1_05660
CAMA:	F384_19505
CIF:	AL515_00580
BFL:	Bfl604(gpsA)
BPN:	BPEN_626(gpsA)
BVA:	BVAF_607(gpsA)
BCHR:	BCHRO640_648(gpsA)
BEN:	BOBLI757_613(gpsA)
BED:	BTURN675_604(gpsA)
SECT:	A359_02220
SEHC:	A35E_00084
EBT:	EBL_c38850(gpsA)
ROR:	RORB6_19490(gpsA)
RON:	TE10_01460
CNT:	JT31_12085
CEM:	LH23_05670
CEN:	LH86_05600
CED:	LH89_11370
PGE:	LG71_02265
KSA:	C813_16190
KOR:	AWR26_00630
KRD:	A3780_24065
KIN:	AB182_26170
LAX:	APT61_21555
LAZ:	A8A57_00775
SBW:	TGUWTKB_4990(gpsA)
HED:	TPER_HE00215(gpsA)
EBF:	D782_0115
PSTS:	E05_31700
YPE:	YPO0068(gpsA)
YPK:	y0073(gpsA)
YPA:	YPA_3474
YPN:	YPN_3782
YPM:	YP_0068(gpsA)
YPP:	YPDSF_3837
YPG:	YpAngola_A0073(gpsA)
YPZ:	YPZ3_0062(gpsA)
YPT:	A1122_04805(gpsA)
YPD:	YPD4_0063(gpsA)
YPX:	YPD8_0065(gpsA)
YPH:	YPC_0228(gpsA)
YPW:	CH59_2162
YPJ:	CH55_3029
YPV:	BZ15_3500
YPL:	CH46_846
YPS:	YPTB0064(gpsA)
YPO:	BZ17_2531
YPI:	YpsIP31758_0079(gpsA)
YPY:	YPK_4137
YPB:	YPTS_0066
YPQ:	DJ40_2358
YPU:	BZ21_3407
YPR:	BZ20_2057
YPC:	BZ23_3680
YPF:	BZ19_3526
YEN:	YE0081(gpsA)
YEP:	YE105_C0082
YEY:	Y11_28771
YEL:	LC20_05174(gpsA)
YEW:	CH47_3415
YET:	CH48_1764
YEF:	FORC2_4017
YEE:	YE5303_42661(gpsA)
YSI:	BF17_08260
YAL:	AT01_2399
YFR:	AW19_3125
YIN:	CH53_1876
YKR:	CH54_2663
YRO:	CH64_2668
YRU:	BD65_1904
YRB:	UGYR_09810
YAK:	ACZ76_09590
SPE:	Spro_4815
SRR:	SerAS9_4912
SRL:	SOD_c46270(gpsA)
SRY:	M621_25080
SPLY:	Q5A_025015(gpsA)
SRS:	SerAS12_4913
SRA:	SerAS13_4913
SSZ:	SCc_038(gpsA)
SMAF:	D781_4481
SMW:	SMWW4_v1c47470(gpsA)
SMAR:	SM39_4566(gpsA)
SMAC:	SMDB11_4040(gpsA)
SLQ:	M495_24165
SERR:	Ser39006_0579
SERF:	L085_04015(gpsA)
SERS:	SERRSCBI_23005(gpsA)
SFW:	WN53_07205
SRZ:	AXX16_0651
SFO:	Z042_11430
RAH:	Rahaq_4330
RAQ:	Rahaq2_4450
RAA:	Q7S_22000(gpsA)
ECA:	ECA0173(gpsA)
PATR:	EV46_00900
PATO:	GZ59_01840(gpsA)
PCT:	PC1_4081
PCC:	PCC21_001620
PCV:	BCS7_00680
PWA:	Pecwa_4362
PPAR:	A8F97_19635
PEC:	W5S_4513
PWS:	A7983_08750
SGL:	SG2184
SOD:	Sant_3994(gpsA)
PES:	SOPEG_0897(gpsA)
DDA:	Dd703_0180
DDD:	Dda3937_02048(gpsA)
DZE:	Dd1591_3939
DDC:	Dd586_0171
DZC:	W909_00835
DSO:	A4U42_09980
ETA:	ETA_00910(gpsA)
EPY:	EpC_01020(gpsA)
EPR:	EPYR_00105(gpsA)
EAM:	EAMY_0101(gpsA)
EAY:	EAM_0096(gpsA)
EBI:	EbC_00870(gpsA)
ERJ:	EJP617_12620(gpsA)
EGE:	EM595_0089(gpsA)
WBR:	gpsA
WGL:	WIGMOR_0210(gpsA)
PAM:	PANA_3878(gpsA)
PLF:	PANA5342_0158(gpsA)
PAJ:	PAJ_3095(gpsA)
PAQ:	PAGR_g0155
PVA:	Pvag_3171(gpsA)
PAO:	Pat9b_3885
KLN:	LH22_02875
PANT:	PSNIH1_05340
PANP:	PSNIH2_16970
HHS:	HHS_00990(gpsA)
PCK:	BMSBPS_0564
PAGG:	AL522_03985
PLU:	plu4838(gpsA)
PAY:	PAU_04346(gpsA)
PTT:	VY86_07715
PMR:	PMI3184(gpsA)
PMIB:	BB2000_3196(gpsA)
PVL:	AOB99_00265
XBO:	XBJ1_4331(gpsA)
XBV:	XBW1_4678(gpsA)
XNE:	XNC1_0141(gpsA)
XNM:	XNC2_0144(gpsA)
XDO:	XDD1_0157(gpsA)
XPO:	XPG1_3620(gpsA)
XHO:	A9255_14915
PSI:	S70_10895(gpsA)
PSX:	DR96_1025
PRG:	RB151_044150(gpsA)
MMK:	MU9_552
ASY:	AUT07_00138(gpsA)
EIC:	NT01EI_3815
ETR:	ETAE_3457
ETD:	ETAF_3119
ETE:	ETEE_1676(gpsA)
ETC:	ETAC_16610(gpsA)
EDW:	QY76_03300
EDL:	AAZ33_17900
EHO:	A9798_00200
HAV:	AT03_01320
OPO:	DSM2777_03275
PFQ:	QQ39_16980
PSHI:	SAMEA2665130_2873(gpsA)
HIN:	HI0605(gpsA)
HIT:	NTHI0860(gpsA)
HIP:	CGSHiEE_02000(gpsA)
HIF:	HIBPF_16050
HIL:	HICON_06930
HIU:	HIB_07330
HIE:	R2846_0391(gpsA)
HIZ:	R2866_1695(gpsA)
HIK:	HifGL_001611(gpsA)
HIA:	H733_0487
HIH:	NF38_01450
HIW:	NTHI477_01009(gpsA)
HIC:	NTHIC486_00784(gpsA)
HIX:	NTHI723_00965(gpsA)
HDU:	HD_0660(gpsA)
HAP:	HAPS_1513(gpsA)
HPAZ:	K756_10710(gpsA)
HPAS:	JL26_09245
HPAK:	JT17_07105
HPR:	PARA_06240
HSO:	HS_0155(gpsA)
HSM:	HSM_0021
PMU:	PM1431(gspA)
PMV:	PMCN06_1690(gspA)
PUL:	NT08PM_1745
PMP:	Pmu_16830(gpsA)
PMUL:	DR93_286
MSU:	MS2213(gpsA)
MHT:	D648_21840
MHQ:	D650_4340
MHAT:	B824_4700
MHX:	MHH_c01540(gpsA)
MHAE:	F382_05890
MHAM:	J450_05395
MHAO:	J451_06130
MHAL:	N220_12040
MHAQ:	WC39_02200
MHAY:	VK67_02205
MVR:	X781_3580
MVI:	X808_18050
MVG:	X874_16870
MVE:	X875_3160
APL:	APL_1510(gpsA)
APJ:	APJL_1536(gpsA)
APA:	APP7_1570(gpsA)
ASU:	Asuc_0385
ASI:	ASU2_10520(gpsA)
ASS:	ASU1_10565(gpsA)
AEU:	ACEE_10775
AAP:	NT05HA_1985
AAZ:	ADJ80_02545
AAT:	D11S_0306
AAO:	ANH9381_0632
AAN:	D7S_01223
AAH:	CF65_01503
AACN:	AANUM_0374
GAN:	UMN179_00995
BTO:	WQG_5120
BTRE:	F542_16930
BTRH:	F543_18660
BTRA:	F544_5410
XFA:	XF_1802
XFT:	PD_1064(gpsA)
XFM:	Xfasm12_1221
XFN:	XfasM23_1129
XFF:	XFLM_11090(gpsA)
XFL:	P303_09250
XFS:	D934_07310
XCC:	XCC0204(gpsA)
XCB:	XC_0214
XCA:	xcc-b100_0225(gpsA)
XCP:	XCR_4323
XCV:	XCV0207
XAC:	XAC0222(gpdA)
XCI:	XCAW_00619(gpsA)
XCT:	J151_00339
XCU:	J159_00337
XCN:	J169_00335
XCW:	J162_00336
XCR:	J163_00336
XCM:	J164_00336
XCF:	J172_00330
XCJ:	J158_00337
XFU:	XFF4834R_chr01930(gpsA)
XAX:	XACM_0207(gpsA)
XAO:	XAC29_01145(gpsA)
XOO:	XOO4198(gpdA)
XOM:	XOO3967(XOO3967)
XOP:	PXO_03969
XOY:	AZ54_02950
XOR:	XOC_0318
XOZ:	BE73_22830
XAL:	XALC_3078(gpsA)
XSA:	SB85_13750
XTN:	FD63_01065
SML:	Smlt0172(gpsA)
SMT:	Smal_0136
BUJ:	BurJV3_0125
SMZ:	SMD_0126(gpsA)
SACZ:	AOT14_04220(gpsA)
STEK:	AXG53_18665
SRH:	BAY15_0265
PSU:	Psesu_0106
PSUW:	WQ53_07345
PSD:	DSC_02130(gpsA)
LAB:	LA76x_4721(gpsA)
LAQ:	GLA29479_4997
LCP:	LC55x_0322(gpsA)
LGU:	LG3211_0341(gpsA)
LEZ:	GLE_5030
LEM:	LEN_0423(gpsA)
FAU:	Fraau_3160
RHD:	R2APBS1_3546
DJI:	CH75_18830
DJA:	HY57_02215
DTX:	ATSB10_26110
DKO:	I596_3746
LRZ:	BJI69_05410
VCH:	VC2651(gpsA)
VCF:	IR04_18320
VCE:	Vch1786_I2145(gpsA)
VCJ:	VCD_001714
VCO:	VC0395_A2226(gpsA)
VCR:	VC395_2764(gpsA)
VCM:	VCM66_2571(gpsA)
VCI:	O3Y_12685(gpsA)
VCL:	VCLMA_A2343
VCQ:	EN18_16270
VCS:	MS6_2369
VCX:	VAA049_250
VCZ:	VAB027_242
VVU:	VV1_1277
VVY:	VV3087
VVM:	VVMO6_00226
VVL:	VV93_v1c28130(gpsA)
VPA:	VP2832(gpsA)
VPB:	VPBB_2683
VPK:	M636_23265
VPF:	M634_00680
VPH:	VPUCM_2930
VHA:	VIBHAR_00124
VCA:	M892_11990
VAG:	N646_1922
VEX:	VEA_002244
VHR:	AL538_08230
VSP:	VS_0205(gpsA)
VEJ:	VEJY3_14425(gpsA)
VFU:	vfu_A00615
VNI:	VIBNI_A3625(gpsA)
VAN:	VAA_02613
LAG:	N175_02745
VAU:	VANGNB10_cI2402c(gpsA)
VCY:	IX92_15030
VCT:	JV59_38260
VTU:	IX91_14260
VFL:	AL536_21745
VMI:	AL543_08100
VFI:	VF_2348(gpsA)
VFM:	VFMJ11_2469
VSA:	VSAL_I2801(gpsA)
AWD:	AWOD_I_0253(gpsA)
PPR:	PBPRA0227(PLU4838)
PGB:	H744_2c0494
GHO:	AL542_08605
PAE:	PA1614(gpsA)
PAEV:	N297_1659
PAEI:	N296_1659
PAU:	PA14_43640(gpsA)
PAP:	PSPA7_3659(gpsA)
PAG:	PLES_37131(gpsA)
PAF:	PAM18_3433(gpsA)
PNC:	NCGM2_2505(gpsA)
PAEB:	NCGM1900_4960(gpsA)
PDK:	PADK2_17640(gpsA)
PSG:	G655_17140(gpsA)
PRP:	M062_08600
PAEP:	PA1S_17945
PAER:	PA1R_gp5195
PAEM:	U769_17675
PAEL:	T223_19005
PAES:	SCV20265_3798
PAEU:	BN889_01728(gpsA)
PAEG:	AI22_16035
PAEC:	M802_1656
PAEO:	M801_1658
PMY:	Pmen_2467
PMK:	MDS_2299
PRE:	PCA10_21940(gpsA)
PPSE:	BN5_1795(gpsA)
PALC:	A0T30_12940
PPU:	PP_4169(gpsA)
PPF:	Pput_1698
PPG:	PputGB1_3741
PPW:	PputW619_3493
PPT:	PPS_3569
PPB:	PPUBIRD1_1682(gpsA)
PPI:	YSA_08514
PPX:	T1E_2378(gpsA)
PPUH:	B479_17770(gpsA)
PPUT:	L483_23190
PPUN:	PP4_15880(gpsA)
PPUD:	DW66_4013
PFV:	Psefu_2583
PMON:	X969_17070
PMOT:	X970_16720
PMOS:	O165_014625
PPJ:	RK21_00931
POR:	APT59_15305
PST:	PSPTO_2213(gpsA)
PSB:	Psyr_2022(gpsA)
PSYR:	N018_09435
PSP:	PSPPH_1994(gpsA)
PCI:	PCH70_30560
PFL:	PFL_1741(gpsA)
PPRC:	PFLCHA0_c17790(gpsA)
PPRO:	PPC_1795(gpsA)
PFO:	Pfl01_4208(gpsA)
PFS:	PFLU_1840
PFE:	PSF113_4220
PFC:	PflA506_1862(gpsA)
PFN:	HZ99_26345
PFW:	PF1751_v1c17870(gpsA)
PFB:	VO64_1444
PFF:	PFLUOLIPICF727860
PPZ:	H045_05405(gpsA)
PMAN:	OU5_5087
PTV:	AA957_05020
PEN:	PSEEN3618(gpsA)
PSA:	PST_1894(gpsA)
PSZ:	PSTAB_1791(gpsA)
PSR:	PSTAA_1920(gpsA)
PSC:	A458_11370(gpsA)
PSJ:	PSJM300_11655(gpsA)
PSH:	Psest_2471
PSTU:	UIB01_12545
PSTT:	CH92_08870
PBM:	CL52_08380
PBA:	PSEBR_a4119
PBC:	CD58_21745
PPUU:	PputUW4_04095(gpsA)
PDR:	H681_09930(gpsA)
PSV:	PVLB_16200(gpsA)
PSK:	U771_10175
PKC:	PKB_1827(gpsA)
PCH:	EY04_08280
PCZ:	PCL1606_43530
PCP:	JM49_21590
PFZ:	AV641_15890
PALK:	PSAKL28_35890
PRH:	LT40_06000
PSW:	LK03_14150
PPV:	NJ69_10015
PSES:	PSCI_4902(gpsA)
PSEM:	TO66_08675
PSEC:	CCOS191_1637(gpsA)
PPSY:	AOC04_13230
PSOS:	POS17_1760(gpsA)
AVN:	Avin_29030
AVL:	AvCA_29030(gpsA)
AVD:	AvCA6_29030(gpsA)
ACX:	Achr_18740(gpsA)
PBB:	AKN87_02870
PAR:	Psyc_1286(gpsA)
PCR:	Pcryo_1096
PRW:	PsycPRwf_0931
PSO:	PSYCG_05730
PALI:	A3K91_1058
ACB:	A1S_2257
ABM:	ABSDF1271(gpsA)
ABY:	ABAYE1223(gpsA)
ABC:	ACICU_02458
ABN:	AB57_2614
ABB:	ABBFA_001183
ABX:	ABK1_1229
ABZ:	ABZJ_02650
ABR:	ABTJ_01260
ABD:	ABTW07_2650
ABH:	M3Q_2725
ABAD:	ABD1_22530(gpsA)
ABJ:	BJAB07104_02615
ABAB:	BJAB0715_02654
ABAJ:	BJAB0868_02497
ABAZ:	P795_5640
ABK:	LX00_12225
ABAU:	IX87_07400
ABAA:	IX88_14295
ABW:	BL01_09260
ABAL:	ABLAC_12460
ACC:	BDGL_001750(gpsA)
ANO:	RR32_06340
ACD:	AOLE_05765(gpsA)
ACI:	ACIAD1317(gpsA)
ATT:	AMQ28_02240
AEI:	AOY20_12965
AJO:	RZ95_05625
ACW:	A0J50_05760
ACV:	AMD27_10090
MCT:	MCR_0836(gpsA)
MCS:	DR90_1041
MCAT:	MC25239_00842(gpsA)
MOI:	MOVS_05545
MOS:	AXE82_00445
MBL:	AAX09_04940
SON:	SO_0053(gpsA)
SDN:	Sden_3695
SFR:	Sfri_4018
SAZ:	Sama_0063
SBL:	Sbal_4329
SBM:	Shew185_0046
SBN:	Sbal195_0050
SBP:	Sbal223_0050
SBT:	Sbal678_0050
SBS:	Sbal117_4493
SBB:	Sbal175_0050
SLO:	Shew_3803
SPC:	Sputcn32_0043
SHP:	Sput200_4219
SSE:	Ssed_4467
SPL:	Spea_4214
SHE:	Shewmr4_0048
SHM:	Shewmr7_0046
SHN:	Shewana3_0054
SHW:	Sputw3181_4035
SHL:	Shal_0046
SWD:	Swoo_4874
SWP:	swp_0081
SVO:	SVI_4303(gpsA)
ILO:	IL0236(gpsA)
ILI:	K734_01180
CPS:	CPS_4387(gpsA)
COM:	CMT41_15175
COZ:	A3Q34_09350
PHA:	PSHAa0370(gpsA)
PAT:	Patl_3615
PSM:	PSM_A2721(gpsA)
PSEO:	OM33_13955
PIA:	PI2015_2659
PPHE:	PP2015_561
PBW:	D172_002245
PRR:	AT705_09290
PTN:	PTRA_a0399(gpsA)
PLZ:	S4054249_03695
MAQ:	Maqu_1477
MHC:	MARHY1794(gpsA)
MAD:	HP15_1762
MBS:	MRBBS_2066(gpsA)
MSR:	AU15_07940
MSX:	AU14_01790
MPQ:	ABA45_09755
MARI:	ACP86_21200
MLQ:	ASQ50_01020
AMC:	MADE_1002705
AMH:	I633_02445
AMAA:	amad1_02450
AMAL:	I607_02415
AMAE:	I876_02600
AMAO:	I634_02665
AMAD:	I636_02465
AMAI:	I635_02450
AMAG:	I533_02370
AMAC:	MASE_01890
AMB:	AMBAS45_02150
AMG:	AMEC673_01955
AMK:	AMBLS11_02160
ALT:	ambt_16025
AAL:	EP13_02395
AAUS:	EP12_02500
ASP:	AOR13_3070
ASQ:	AVL57_03435
AAW:	AVL56_02160
GAG:	Glaag_3608
GNI:	GNIT_0495(gpsA)
GPS:	C427_4497
LAL:	AT746_18030
PIN:	Ping_3207
PSY:	PCNPT3_11455
FBL:	Fbal_3753
MVS:	MVIS_4269(gpsA)
CJA:	CJA_1957
SDE:	Sde_2098
TTU:	TERTU_2515
SAGA:	M5M_01625(gpsA)
SPOI:	IMCC21906_02209
ZAL:	AZF00_09785
MTHD:	A3224_05610
MICC:	AUP74_03257(gpsA)
CBU:	CBU_1518(gpsA)
CBS:	COXBURSA331_A1701(gpsA)
CBD:	CBUD_0466(gpsA)
CBG:	CbuG_0491(gpsA)
CBC:	CbuK_1746(gpsA)
CEA:	Z664_00565
CEY:	CleRT_03130(gpsA)
LPN:	lpg2309(gpsA)
LPH:	LPV_2576(gpsA)
LPO:	LPO_2384(gpsA)
LPU:	LPE509_00784
LPM:	LP6_2335(gpsA)
LPF:	lpl2228(gpsA)
LPP:	lpp2257(gpsA)
LPC:	LPC_1774(gpsA)
LPA:	lpa_03310(gpsA)
LPE:	lp12_2301
LLO:	LLO_0575(gpsA)
LFA:	LFA_2315(gpsA)
LHA:	LHA_0736(gpsA)
LOK:	Loa_02257(gpsA)
TMC:	LMI_2584(gpsA)
MCA:	MCA2538(gpsA)
MMT:	Metme_0270
MDN:	JT25_012300
MDH:	AYM39_19905
MAH:	MEALZ_0434(gpsA)
FTU:	FTT_0871(gpsA)
FTQ:	RO31_1005
FTF:	FTF0871(gpsA)
FTW:	FTW_1309(gpsA)
FTR:	NE061598_05005
FTT:	FTV_0826(gpsA)
FTY:	CH70_1679
FTG:	FTU_0910(gpsA)
FTL:	FTL_0372
FTH:	FTH_0365(gpsA)
FTA:	FTA_0395
FTS:	F92_02015(gpsA)
FTI:	FTS_0363(gpsA)
FTO:	X557_01990
FTC:	DA46_334
FTV:	CH67_662
FTZ:	CH68_397
FTM:	FTM_0460(gpsA)
FTN:	FTN_0397(gpsA)
FTX:	AW25_1636
FTD:	AS84_303
FCF:	FNFX1_0390
FCN:	FN3523_0362
FPH:	Fphi_0440
FPT:	BZ13_1615
FPI:	BF30_632(gpsA)
FPM:	LA56_1738
FPX:	KU46_922
FPZ:	LA55_393
FPJ:	LA02_47
FRT:	F7308_0411
FNA:	OOM_0384
FNL:	M973_02425
FRF:	LO80_04570
FPER:	ACH24_04810
FGU:	SD28_00100
TCX:	Tcr_1952
TCY:	Thicy_0259
TAO:	THIAE_01480
MEJ:	Q7A_332
MEC:	Q7C_2012
CYQ:	Q91_0032(gpsA)
CZA:	CYCME_0032(gpsA)
PSAL:	PSLF89_3236(gpsA)
TIG:	THII_2596
BLEP:	AL038_08275
NOC:	Noc_0035
NHL:	Nhal_0027
NWA:	Nwat_0033
ALV:	Alvin_3030
TVI:	Thivi_2790
TMB:	Thimo_3674
MPUR:	MARPU_16585
TEE:	Tel_16120
AEH:	Mlg_2572
HHA:	Hhal_1214
HHC:	M911_16655
TGR:	Tgr7_3281
TKM:	TK90_2026
TNI:	TVNIR_3733(gpsA_[H])
TTI:	THITH_17100
TVR:	TVD_11265
SSAL:	SPISAL_00065(gpsA)
SPIU:	SPICUR_00065
EBS:	ECTOBSL9_1184
APRS:	BI364_16170
HNA:	Hneap_2345
HAZ:	A9404_08760
WMA:	WM2015_1603
WOC:	BA177_18165
HCH:	HCH_02763
CSA:	Csal_2490
HEL:	HELO_3421(gpsA)
HCS:	FF32_17715
HAK:	KO116_02716
HAM:	HALO2982
HHU:	AR456_05255
HCO:	LOKO_00867(gpsA)
HAA:	A5892_10090
ABO:	ABO_1488(gpsA)
ADI:	B5T_02667(gpsA)
APAC:	S7S_08045(gpsA)
ALN:	AS19_15390
KKO:	Kkor_2293
KGE:	TQ33_0301
KSD:	KS2013_319
MMW:	Mmwyl1_2121
MME:	Marme_2246
MPC:	Mar181_1865
TOL:	TOL_1825
TOR:	R615_08490
OAI:	OLEAN_C17940(gpsA)
MARS:	A8C75_12940
GSN:	YC6258_03137
AHA:	AHA_0296(gpsA)
AHY:	AHML_01460(gpsA)
AHD:	AI20_17980
AHR:	V428_01570
AHP:	V429_01570
AHJ:	V469_21750
AHH:	RY45_01775
AHI:	VU14_21005
ASA:	ASA_4101(gpsA)
AVR:	B565_0170
AVO:	AMS64_01895
AMED:	B224_5537
ASR:	WL1483_1610(gpsA)
TAU:	Tola_0509
OCE:	GU3_01305(gpsA)
DNO:	DNO_0293
GAP:	GAPWK_0426
FPP:	FPB0191_02271
SDF:	ACG33_15455
GBI:	PG2T_02880
BCI:	BCI_0173(gpsA)
BCIB:	IM45_389
BCIG:	AB162_149(gpsA)
RMA:	Rmag_0934
VOK:	COSY_0840(gpsA)
GPB:	HDN1F_15890(gpsA)
TBN:	TBH_C0336
SEDS:	AAY24_12805
TSN:	W908_07345
THO:	SP60_02975
PSPI:	PS2015_1862
ENM:	EBS_0057(gpsA)
NMA:	NMA0375
NME:	NMB2060(gpsA)
NMP:	NMBB_2366
NMH:	NMBH4476_2005
NMC:	NMC2041(gpsA)
NMN:	NMCC_0126(gpsA)
NMT:	NMV_2263(gpsA)
NMI:	NMO_0107(gpsA)
NMD:	NMBG2136_1961
NMM:	NMBM01240149_0121
NMS:	NMBM01240355_1995
NMQ:	NMBM04240196_2002(gpsA)
NMW:	NMAA_0095(gpsA)
NMZ:	NMBNZ0533_1993(gpsA)
NMX:	NMA510612_0399(gpsA)
NGO:	NGO_2021
NGK:	NGK_2215
NLA:	NLA_2630(gpsA)
NEL:	NELON_11365
NWE:	SAMEA3174300_2010(gpsA)
SALV:	SALWKB2_1837
KKI:	KKKWG1_0468(gpsA)
CVI:	CV_1129(gpsA)
CVC:	BKX93_18735
LHK:	LHK_02840(gpdA)
PSE:	NH8B_3395
JEU:	BJP62_08140
RSO:	RSc0357(gpsA)
RSC:	RCFBP_21130(gpsA)
RSL:	RPSI07_3052(gpsA)
RSN:	RSPO_c03047(gpsA)
RSM:	CMR15_30550(gpsA)
RSE:	F504_378
RPI:	Rpic_0213
RPF:	Rpic12D_0232
RPJ:	N234_01555
RMN:	TK49_04820
RIN:	ACS15_0320
REU:	Reut_A0308
REH:	H16_A0336(gpsA)
CNC:	CNE_1c03520(gpsA)
RME:	Rmet_0255(gpsA)
CTI:	RALTA_A0280(gpsA)
CBW:	RR42_m0376
CGD:	CR3_0256(gpsA)
BMA:	BMA3204(gpsA)
BMV:	BMASAVP1_A0177
BML:	BMA10229_A1415(gpsA)
BMN:	BMA10247_2842
BMAL:	DM55_827
BMAE:	DM78_2946
BMAQ:	DM76_805
BMAI:	DM57_1859
BMAF:	DM51_2798
BMAZ:	BM44_495
BMAB:	BM45_2792
BPS:	BPSL0447(gpsA)
BPM:	BURPS1710b_0666(gpsA)
BPL:	BURPS1106A_0501
BPD:	BURPS668_0482
BPR:	GBP346_A0411(gpsA)
BPSE:	BDL_1534
BPSM:	BBQ_2961
BPSU:	BBN_3084
BPSD:	BBX_3483
BPZ:	BP1026B_I3059(gpsA)
BPQ:	BPC006_I0486
BPK:	BBK_1016
BPSH:	DR55_634
BPSA:	BBU_1676
BPSO:	X996_231
BUT:	X994_2250
BTE:	BTH_I0420
BTQ:	BTQ_441
BTJ:	BTJ_2045
BTZ:	BTL_3305
BTD:	BTI_3286
BTV:	BTHA_13
BTHE:	BTN_1432
BTHM:	BTRA_160
BTHA:	DR62_1614
BTHL:	BG87_123
BOK:	DM82_3662
BOC:	BG90_1140
BVI:	Bcep1808_2953
BVE:	AK36_1048
BUR:	Bcep18194_A6182
BCN:	Bcen_2239
BCH:	Bcen2424_2853
BCM:	Bcenmc03_2864
BCJ:	BCAL0743(gpsA)
BCEN:	DM39_2944
BCEW:	DM40_455
BCEO:	I35_2923(gpsA)
BAM:	Bamb_2908
BAC:	BamMC406_2770
BMU:	Bmul_0450
BMJ:	BMULJ_02805(gpsA)
BMK:	DM80_2064
BMUL:	NP80_2969
BCT:	GEM_0586
BCED:	DM42_2216
BDL:	AK34_250
BPYR:	ABD05_04305
BCON:	NL30_27360
BGL:	bglu_1g31750
BGP:	BGL_1c33510
BGU:	KS03_633
BUG:	BC1001_0261
BGE:	BC1002_0264
BGF:	BC1003_0272
BGD:	bgla_1g35440
BGO:	BM43_1050
BYI:	BYI23_A002080
BUK:	MYA_2612
BUO:	BRPE64_ACDS02000(gpsA)
BUE:	BRPE67_ACDS01950(gpsA)
BUL:	BW21_3436
BUB:	BW23_2031
BUQ:	AC233_01535
BPLA:	bpln_1g32510
BUD:	AQ610_16450
BXE:	Bxe_A4177
BXB:	DR64_1855
BPH:	Bphy_0270
BRH:	RBRH_02191
BPX:	BUPH_04159
BPY:	Bphyt_0538
BFN:	OI25_1164
BCAI:	K788_0004073
PNU:	Pnuc_1944
PNE:	Pnec_1649
PDQ:	CL55_00019290
PPK:	U875_21210
PPNO:	DA70_13885
PPNM:	LV28_16795
PRB:	X636_12965
PPUL:	RO07_10935
PSPU:	NA29_06760
PAPI:	SG18_11340
PVE:	UC34_02635
POX:	MB84_07105
PTX:	ABW99_14540
PFG:	AB870_13850
PNR:	AT302_10785
BPE:	BP0603(gpsA)
BPC:	BPTD_0610(gpsA)
BPER:	BN118_3466(gpsA)
BPET:	B1917_3453(gpsA)
BPEU:	Q425_35490(gpsA)
BPA:	BPP0291(gpsA)
BPAR:	BN117_0289(gpsA)
BBR:	BB0294(gpsA)
BBM:	BN115_0279(gpsA)
BBH:	BN112_3123(gpsA)
BBX:	BBS798_0289(gpsA)
BPT:	Bpet4698(gpsA)
BAV:	BAV0239(gpsA)
BHO:	D560_1151
BHM:	D558_1139
BHZ:	ACR54_00293(gpsA)
BTRM:	SAMEA390648701476(gpsA)
BBRO:	BAU06_24005
BFZ:	BAU07_24185
AXY:	AXYL_06074(gpsA)
AXO:	NH44784_025781
AXN:	AX27061_5709
AXS:	LH59_26390
AXX:	ERS451415_05844(gpsA)
ADT:	APT56_26410
TEQ:	TEQUI_0741
TEA:	KUI_0146(gpsA)
TEG:	KUK_1128(gpsA)
TAS:	TASI_0139
TAT:	KUM_0710(gpsA)
PUT:	PT7_3322
AMIM:	MIM_c07350(gpsA)
CDN:	BN940_03301
BPSI:	IX83_07375
AFA:	UZ73_13030
RFR:	Rfer_1313
POL:	Bpro_0890
PNA:	Pnap_0931
AAV:	Aave_3854
AJS:	Ajs_3501
DIA:	Dtpsy_2824
AAA:	Acav_3762
ACK:	C380_19135(gpsA)
ACRA:	BSY15_2379
VEI:	Veis_0042
DAC:	Daci_1817
DEL:	DelCs14_4823
DTS:	BI380_15570
DHK:	BO996_08590
VAP:	Vapar_4099
VPE:	Varpa_4766
VPD:	VAPA_1c42540(gpsA)
VAA:	AX767_04970
CTT:	CtCNB1_3885
CTES:	O987_23415
ADN:	Alide_3434
ADK:	Alide2_1001
RTA:	Rta_30730(gpsA)
CBX:	Cenrod_0786(gpsA)
OTO:	ADJ79_03255
LIM:	L103DPR2_00821(gpsA)
LIH:	L63ED372_02493(gpsA)
HYR:	BSY239_617
HYB:	Q5W_16475
HYL:	LPB072_05235
CBAA:	SRAA_0843(gpsA)
CBAB:	SMCB_1227(gpsA)
MPT:	Mpe_A0717
HAR:	HEAR2970(gpsA)
MMS:	mma_3217(gpdA)
JAG:	GJA_5073
JAB:	VN23_10780
JAZ:	YQ44_25525
HSE:	Hsero_0158(gpsA)
HSZ:	ACP92_00790
HHT:	F506_21440
HRB:	Hrubri_0173(gpsA)
CFU:	CFU_4059(gpsA)
CARE:	LT85_4613
CPRA:	CPter91_5047
MNR:	ACZ75_17595
MASW:	AM586_02010
LCH:	Lcho_3814
TIN:	Tint_0740 Tint_2685
THI:	THI_0974(gpsA) THI_3227
RGE:	RGE_41910(gpsA)
RBN:	RBXJA2T_00130(gpsA)
RDP:	RD2015_4106
PKT:	AT984_01905
BBAG:	E1O_27260
PBH:	AAW51_1091(gpsA)
NEU:	NE2208(gpsA)
NET:	Neut_0660
NIT:	NAL212_2153
NII:	Nit79A3_0648 Nit79A3_1885
NCO:	AAW31_07495
NUR:	ATY38_09975
NMU:	Nmul_A1126
EBA:	ebA1060(gspA)
AZO:	azo2814(gpsA)
AZA:	AZKH_0997(gpsA)
AZI:	AzCIB_0872
DAR:	Daro_0615
TMZ:	Tmz1t_1539
THU:	AC731_009890
DSU:	Dsui_1277
SHD:	SUTH_00718
METR:	BSY238_1476
RBU:	PG1C_01800
TBD:	Tbd_2404
SDR:	SCD_n02688(gpsA)
MFA:	Mfla_2183
MMB:	Mmol_0569
MEH:	M301_0575
MEI:	Msip34_0556
MEP:	MPQ_0581(gpsA)
MBAC:	BN1209_0386(gpsA)
MBAT:	BN1208_0340(gpsA)
MEU:	ACJ67_03650
APP:	CAP2UW1_1510
SLT:	Slit_2610
GCA:	Galf_0224
KCI:	CKCE_0493(gpsA)
KCT:	CDEE_0072
KBL:	CKBE_00054
KBT:	BCUE_0065
KDE:	CDSE_0069
KGA:	ST1E_0070
KON:	CONE_0068
BPRC:	D521_1942(gpsA)
BEB:	AEM42_03105
HPY:	HP0961(gpsA)
HEO:	C694_04950(gpsA)
HPJ:	jhp_0895(gpsA)
HPA:	HPAG1_0945
HPS:	HPSH_05065(gpsA)
HHP:	HPSH112_04985(gpsA)
HHQ:	HPSH169_04890(gpsA)
HHR:	HPSH417_04685(gpsA)
HPG:	HPG27_909
HPP:	HPP12_0957(gpsA)
HPB:	HELPY_0947(gpsA)
HPL:	HPB8_584(gpsA)
HPC:	HPPC_04855(gpsA)
HCA:	HPPC18_04735(gpsA)
HPM:	HPSJM_04900(gpsA)
HPE:	HPELS_01695(gpsA)
HPO:	HMPREF4655_21194(gpsA)
HPI:	hp908_0977(gspA)
HPQ:	hp2017_0945(gspA)
HPW:	hp2018_0947(gspA)
HPU:	HPCU_05055(gpsA)
HEF:	HPF16_0940(gpsA)
HPF:	HPF30_0380(gpsA)
HEQ:	HPF32_0398(gpsA)
HEX:	HPF57_0970(gpsA)
HPT:	HPSAT_04710(gpsA)
HPZ:	HPKB_0933
HPV:	HPV225_0988
HPX:	HMPREF0462_1015(gpsA)
HEN:	HPSNT_04970(gpsA)
HPH:	HPLT_04895(gpsA)
HEG:	HPGAM_04970(gpsA)
HPN:	HPIN_04910(gpsA)
HEP:	HPPN120_04735(gpsA)
HEU:	HPPN135_04760(gpsA)
HES:	HPSA_04825(gpsA)
HPYS:	HPSA20_1022
HCN:	HPB14_04680(gpsA)
HPD:	KHP_0899(gpsA)
HER:	C695_04950(gpsA)
HEI:	C730_04950(gpsA)
HPYA:	HPAKL117_04605(gpsA)
HPYK:	HPAKL86_04730(gpsA)
HPYO:	HPOK113_0968(gpsA)
HPYL:	HPOK310_0911(gpsA)
HPYB:	HPOKI102_05030
HPYC:	HPOKI112_05075
HPYD:	HPOKI128_04625
HPYE:	HPOKI154_04900
HPYF:	HPOKI422_05060
HPYG:	HPOKI673_04890
HPYH:	HPOKI828_04885
HPYJ:	HPOKI898_05045
HPYR:	K747_06110
HPYI:	K750_09700
HPYU:	K751_02630
HPYM:	K749_00765
HEM:	K748_07325
HEB:	U063_0711
HEZ:	U064_0713
HHE:	HH_0794(gpsA)
HAC:	Hac_1037(gpsA)
HMS:	HMU01880(gpsA)
HFE:	HFELIS_09620(gpsA)
HBI:	HBZC1_02340
HCE:	HCW_05560(gpsA)
HCM:	HCD_06510(gpsA)
HCP:	HCN_1683(gpsA)
HCB:	HCBAA847_1917
HHM:	BN341_17440
HTY:	BN2458_PEG0352
WSU:	WS2004
TDN:	Suden_1330
SUA:	Saut_1429
SKU:	Sulku_0825
SULR:	B649_07975(gpsA)
CJE:	Cj1196c(gpsA)
CJB:	BN148_1196c(gpsA)
CJJ:	CJJ81176_1211(gpsA)
CJU:	C8J_1140(gpsA)
CJN:	ICDCCJ07001_1147
CJI:	CJSA_1134(gpsA)
CJM:	CJM1_1178(gpsA)
CJS:	CJS3_1238(gpsA)
CJP:	A911_05800(gpsA)
CJEJ:	N564_01159
CJEU:	N565_01202
CJEN:	N755_01197
CJEI:	N135_01230
CJER:	H730_06930(gpsA)
CJV:	MTVDSCj20_1201(gpsA)
CJY:	QZ67_01272(gpsA)
CJQ:	UC78_1147(gpsA)
CJL:	PJ17_06110
CJW:	PJ18_05910
CJR:	CJE1330(gpsA)
CJD:	JJD26997_0533(gpsA)
CJZ:	M635_01670
CJX:	BN867_11910
CFF:	CFF8240_0775
CFT:	CFF04554_0782(gpsA)
CFV:	CFVI03293_0972(gpsA)
CFX:	CFV97608_0841(gpsA)
CFZ:	CSG_12130
CAMP:	CFT03427_0765(gpsA)
CFP:	CR44_03890
CCV:	CCV52592_0792(gpsA)
CHA:	CHAB381_0943
CLA:	Cla_1206(gpsA)
CLR:	UPTC16701_1185(gpsA)
CLM:	UPTC16712_1217(gpsA)
CLQ:	UPTC4110_1193(gpsA)
CLN:	UPTC3659_1435(gpsA)
CLL:	CONCH_1166(gpsA)
CCOL:	BN865_09350
CCC:	G157_02950(gpsA)
CCQ:	N149_1136(gpsA)
CCF:	YSQ_03005
CCY:	YSS_06425
CCOI:	YSU_03040
CCOF:	VC76_05880(gpsA)
CCOO:	ATE51_01214(gpsA)
CAJ:	CIG1485E_1098(gpsA)
CIS:	CINS_1167(gpsA)
CVO:	CVOL_1183(gpsA)
CPEL:	CPEL_1321(gpsA)
CAMR:	CAQ16704_1228(gpsA)
CSM:	CSUB8521_1387(gpsA)
CSF:	CSUB8523_1488(gpsA)
CGRA:	CGRAC_1345(gpsA)
CURE:	CUREO_1015(gpsA)
ABU:	Abu_0029(gpsA)
ABT:	ABED_0029
ABL:	A7H1H_0029(gpsA)
ANT:	Arnit_0116
ARC:	ABLL_0097
SDL:	Sdel_1130
SBA:	Sulba_1131
SMUL:	SMUL_1399(gpsA)
SHAL:	SHALO_1378
NSA:	Nitsa_0710
NIS:	NIS_0859(gpsA)
SUN:	SUN_1577(gpsA)
SLH:	YH65_07230
NAM:	NAMH_1088
GSU:	GSU0006(gpsA)
GSK:	KN400_0007(gpsA)
GME:	Gmet_0008(gpsA)
GUR:	Gura_0007
GLO:	Glov_0029
GBM:	Gbem_0008(gpsA)
GEO:	Geob_0007(gpsA)
GEM:	GM21_0007
GEB:	GM18_0007
GPI:	GPICK_00035(gpsA)
GAO:	A2G06_00035(gpsA)
GSB:	GSUB_00035(gpsA)
PCA:	Pcar_0007(gpsA)
PPD:	Ppro_0007
PACE:	A6070_00485(gpsA)
PEF:	A7E78_10265
DES:	DSOUD_0007(gpsA)
DEU:	DBW_0007
DVU:	DVU3159(gpsA)
DVL:	Dvul_0226
DVG:	Deval_2917
DDE:	Dde_3178
DDS:	Ddes_1879
DDN:	DND132_2673
DMA:	DMR_11830(gpsA)
DSA:	Desal_0748
DAS:	Daes_0751
DAF:	Desaf_1778
DHY:	DESAM_20151(gpsA)
DPI:	BN4_11714(gpsA)
DGG:	DGI_1390
DFI:	AXF13_11585(gpsA)
DEJ:	AWY79_04935(gpsA)
LIP:	LI0828(gpsA)
LIR:	LAW_00858(gpsA)
DBA:	Dbac_3001
DOA:	AXF15_02950(gpsA)
DRT:	Dret_2423
BMX:	BMS_2528(gpsA)
DPS:	DP0651
DAK:	DaAHT2_2105
DPR:	Despr_3293
DSF:	UWK_01091
DOL:	Dole_0674
DML:	Dmul_30480(gpsA)
DAL:	Dalk_0486
DAT:	HRM2_11980(gpsA2)
DTO:	TOL2_C16120(gpsA)
ADE:	Adeh_0396
ACP:	A2cp1_0425
AFW:	Anae109_4181
ANK:	AnaeK_0424
MXA:	MXAN_1354(gpsA)
MFU:	LILAB_02030(gpsA)
MSD:	MYSTI_01361
MYM:	A176_005651
CCX:	COCOR_01244(gpsA)
SUR:	STAUR_2108(gpsA)
AGE:	AA314_02653
VIN:	AKJ08_2668
SCL:	sce7273(gpsA1)
SCU:	SCE1572_42380 SCE1572_45950
CCRO:	CMC5_046730(gpsA) CMC5_076410(gpsA)
SAMY:	DB32_003166 DB32_005700
LLU:	AKJ09_05672 AKJ09_06311 AKJ09_07946 AKJ09_09034
HOH:	Hoch_4050
SAT:	SYN_01987
DAO:	Desac_1520
DTI:	Desti_3330
SFU:	Sfum_2691
DBR:	Deba_0262
HMR:	Hipma_0867
DAV:	DESACE_00565
DPB:	BABL1_gene_631(gpsA)
RPR:	RP442(gpsA)
RPO:	MA1_02150(gpsA)
RPW:	M9W_02150(gpsA)
RPZ:	MA3_02175(gpsA)
RPG:	MA5_03510(gpsA)
RPS:	M9Y_02155(gpsA)
RPV:	MA7_02145(gpsA)
RPQ:	rpr22_CDS432(gpsA)
RPL:	H375_1670
RPN:	H374_6280
RTY:	RT0429(gpsA)
RTT:	RTTH1527_02110(gpsA)
RTB:	RTB9991CWPP_02120(gpsA)
RCC:	RCA_02825(gpsA)
RBE:	RBE_1225(gpsA)
RBO:	A1I_01190(gpsA)
RCO:	RC0615(gpsA)
RFE:	RF_0677(gpsA)
RAK:	A1C_03310
RRI:	A1G_03470(gpsA)
RRJ:	RrIowa_0734
RRA:	RPO_03470(gpsA)
RRC:	RPL_03460(gpsA)
RRH:	RPM_03445(gpsA)
RRB:	RPN_03450(gpsA)
RRN:	RPJ_03440(gpsA)
RRP:	RPK_03035(gpsA)
RRM:	RRM_03320
RRR:	RRR_03315
RMS:	RMA_0628(gpsA)
RMI:	RMB_04955(gpsA)
RAF:	RAF_ORF0573(gpsA)
RHE:	Rh054_03460(gpsA)
RJA:	RJP_0478(gpsA)
RSV:	Rsl_715(gpsA)
RSW:	MC3_03465(gpsA)
RPH:	RSA_03415(gpsA)
RAU:	MC5_04795(gpsA)
RMO:	MCI_00185(gpsA)
RPP:	MC1_03465(gpsA)
RRE:	MCC_03990(gpsA)
RAM:	MCE_03980(gpsA)
RAB:	AL573_03655
OTS:	OTBS_1307(gpsA)
OTT:	OTT_1001(gpsA)
WOL:	WD_0731(gpsA)
WRI:	WRi_007450(gpsA)
WEN:	wHa_06200(gpsA)
WED:	wNo_02860(gpsA)
WPI:	WP0584(gpsA)
WBM:	Wbm0597
WOO:	wOo_05450
WCL:	WCLE_00390(gpsA)
AMA:	AM985(gpsA)
AMF:	AMF_753(gpsA)
AMW:	U370_03750
ACN:	ACIS_00355(gpsA)
APH:	APH_0198(gpsA)
APY:	YYU_00960
APD:	YYY_00965
APHA:	WSQ_00950
ERU:	Erum6600(gpsA)
ERW:	ERWE_CDS_06920(gpsA)
ERG:	ERGA_CDS_06830(gpsA)
ECN:	Ecaj_0667
ECH:	ECH_0340(gpsA)
ECHA:	ECHHL_0290
ECHJ:	ECHJAX_0768
ECHL:	ECHLIB_0772
ECHS:	ECHOSC_0299
ECHV:	ECHSTV_0756
ECHW:	ECHWAK_0765
ECHP:	ECHWP_0286
EMR:	EMUR_03490
EHH:	EHF_0294
NSE:	NSE_0228(gpsA)
NRI:	NRI_0220
NHM:	NHE_0210
MMN:	midi_00920(gpsA)
RBT:	NOVO_03525(gpsA)
PACA:	ID47_10710
CAQ:	IM40_05565
EAA:	I862_01810(gpsA)
MLO:	mlr4225
MCI:	Mesci_1047
MOP:	Mesop_1085
MAM:	Mesau_01115
MAMO:	A6B35_03025
MES:	Meso_3204
HOE:	IMCC20628_00654 IMCC20628_04035
AAK:	AA2016_1032
PLA:	Plav_1343
SME:	SMc03229(gpsA)
SMK:	Sinme_3130
SMQ:	SinmeB_2904
SMX:	SM11_chr3258(gpsA)
SMI:	BN406_02933(gpsA)
SMEG:	C770_GR4Chr3215
SMEL:	SM2011_c03229(gpsA)
SMER:	DU99_16935
SMD:	Smed_2692 Smed_2964(gpsA)
RHI:	NGR_c32130(gpsA)
SFH:	SFHH103_03236(gpsA)
SFD:	USDA257_c55920(gpsA)
SIX:	BSY16_3409
EAD:	OV14_0636(gpsA)
EAH:	FA04_16650
ATU:	Atu2650(gpsA)
ARA:	Arad_4354(gpsA)
ATF:	Ach5_25350(gpsA)
ATA:	AWN88_18125
AVI:	Avi_4143(gpsA)
AGR:	AGROH133_08874(gpsA)
AGC:	BSY240_3105
RET:	RHE_CH03902(gpsA) RHE_PA00028
REC:	RHECIAT_CH0004186(gpsA)
REL:	REMIM1_CH03995(gpsA)
REI:	IE4771_CH04229(gpsA)
REP:	IE4803_CH04287(gpsA)
RLE:	RL4493(gpsA)
RLT:	Rleg2_3697
RLG:	Rleg_4018
RLB:	RLEG3_04425 RLEG3_31040
RLU:	RLEG12_29975
RTR:	RTCIAT899_CH16905
RIR:	BN877_I2734(gpsA)
RHL:	LPU83_3931(gpsA)
RGA:	RGR602_CH03822(gpsA)
RHN:	AMJ98_CH04131(gpsA)
RPHA:	AMC79_CH04120(gpsA)
NGL:	RG1141_CH36230
NGG:	RG540_CH36850
LAS:	CLIBASIA_04705(gpsA)
LAA:	WSI_04535
LAT:	CGUJ_04705(gpsA)
LSO:	CKC_03150
LCC:	B488_07530
LAR:	lam_781(gpsA)
LAU:	G293_04715
SHZ:	shn_18695
BME:	BMEI0174
BMEL:	DK63_1262
BMI:	BMEA_A1942
BMZ:	BM28_A1879(gpsA)
BMG:	BM590_A1874
BMW:	BMNI_I1796
BMEE:	DK62_1682
BMF:	BAB1_1889(gpsA)
BMB:	BruAb1_1866(gpsA)
BMC:	BAbS19_I17710
BAA:	BAA13334_I00972
BABO:	DK55_1833
BABR:	DO74_55
BABT:	DK49_1590
BABB:	DK48_286
BABU:	DK53_1817
BABS:	DK51_1725
BABC:	DO78_1737
BMS:	BR1889(gpsA)
BSI:	BS1330_I1883(gpsA)
BSF:	BSS2_I1827(gpsA)
BSUI:	BSSP1_I1690
BSUP:	BSPT1_I1706
BSUV:	BSPT2_I1690
BSUC:	BSSP2_I1695
BMT:	BSUIS_A1729(gpsA)
BSZ:	DK67_465
BSV:	BSVBI22_A1885(gpsA)
BSW:	IY71_09265
BSG:	IY72_09010
BOV:	BOV_1817(gpsA)
BCS:	BCAN_A1932(gpsA)
BSK:	BCA52141_I2186
BOL:	BCOUA_I1889(gpsA)
BCAR:	DK60_1876
BCAS:	DA85_09065
BMR:	BMI_I1910(gpsA)
BPP:	BPI_I1948(gpsA)
BPV:	DK65_1632
BCET:	V910_100165
BCEE:	V568_100180
BVL:	BF3285c1_0982(gpsA)
OAN:	Oant_0973
OAH:	DR92_515
OPS:	A8A54_16920
BJA:	blr0568(gpsA)
BJU:	BJ6T_05390
BJP:	RN69_02635
BRA:	BRADO0303(gpsA)
BBT:	BBta_0290(gpsA)
BRS:	S23_02620(gpsA)
AOL:	S58_03060
BRC:	BCCGELA001_01260
BRAD:	BF49_0272
BIC:	LMTR13_38305
RPA:	RPA0254(gpdA)
RPB:	RPB_0316
RPC:	RPC_0045
RPD:	RPD_0471
RPE:	RPE_0066
RPT:	Rpal_0255
RPX:	Rpdx1_0380
NWI:	Nwi_0469
NHA:	Nham_0560
OCA:	OCAR_4328
OCG:	OCA5_c01970(gpsA)
OCO:	OCA4_c01970(gpsA)
BOP:	AXW83_17325
BOS:	BSY19_3
BVV:	BHK69_02040
BHE:	BH01260(gpsA)
BHN:	PRJBM_00128(gpsA)
BHS:	BM1374165_00130(gpsA)
BQU:	BQ01190(gpsA)
BQR:	RM11_0112
BBK:	BARBAKC583_1191(gpsA)
BTR:	BT_0137(gpsA)
BTX:	BM1374166_00120(gpsA)
BGR:	Bgr_01240(gpsA)
BAUS:	BAnh1_06040(gpsA)
BVN:	BVwin_01140(gpsA)
BANC:	PU02_0099 PU02_0185
XAU:	Xaut_1156
AZC:	AZC_0263
SNO:	Snov_2808
MEX:	Mext_0730
MEA:	Mex_1p0556(gpsA)
MDI:	METDI0832(gpsA)
MCH:	Mchl_0743
MRD:	Mrad2831_1746
MET:	M446_4531
MPO:	Mpop_0703
MNO:	Mnod_4465
MOR:	MOC_2149
META:	Y590_02720
MAQU:	Maq22A_c08100(gpsA)
BID:	Bind_3219
MSL:	Msil_0925
CHEL:	AL346_08975
CDQ:	BOQ54_02065
HDN:	Hden_3452
HDT:	HYPDE_41343(gpsA)
HMC:	HYPMC_4814(gpsA)
HNI:	W911_01230
RVA:	Rvan_2215
PHL:	KKY_3231
FIL:	BN1229_v1_1179(gpsA)
FIY:	BN1229_v1_1178(gpsA)
DEQ:	XM25_17120
BVR:	BVIR_136
RHZ:	RHPLAN_01740
MSC:	BN69_0300(gpsA)
MEY:	TM49_21675
MAAD:	AZF01_04090
AUA:	M673_02825
MCG:	GL4_0371
RBM:	TEF_06470
CCR:	CC_0070(gpsA)
CCS:	CCNA_00068(gpsA)
CAK:	Caul_0116
CSE:	Cseg_0061
CHQ:	AQ619_16970
PZU:	PHZ_c3407(gpsA)
BSB:	Bresu_0411
BRD:	JL11_16885
BNE:	DA69_12430
BRG:	A4249_15455
AEX:	Astex_0747
CBOT:	ATE48_09560
SIL:	SPO3855(gpsA)
SIT:	TM1040_2830
RMB:	K529_014410
RSP:	RSP_1510
RSH:	Rsph17029_0162
RSQ:	Rsph17025_2915
RSK:	RSKD131_2903
RCP:	RCAP_rcc03507(gpsA)
JAN:	Jann_4079
RDE:	RD1_0469(gpsA)
RLI:	RLO149_c041350(gpsA)
PDE:	Pden_1999
PAMI:	JCM7686_0541
DSH:	Dshi_3414(gpsA) Dshi_3830(gpsA)
KVU:	EIO_2682(gpsA)
KVL:	KVU_2183(gpsA)
PSF:	PSE_4887
PGA:	PGA1_c35480(gpsA)
PGL:	PGA2_c33680(gpsA)
PGD:	Gal_03616
PHP:	PhaeoP97_03398(gpsA)
OAT:	OAN307_c47660(gpsA)
OAR:	OA238_c41690(gpsA)
OTM:	OSB_32430(gpsA)
LMD:	METH_20305
RED:	roselon_01377 roselon_01754
PTP:	RCA23_c29460(gpsA)
CID:	P73_0144(gpsA) P73_1450
CMAR:	IMCC12053_1743
MALG:	MALG_03496
CON:	TQ29_00030 TQ29_03625
RSU:	NHU_03613 NHU_04079(gpsA)
PPHR:	APZ00_07945
HAT:	RC74_05680
LAP:	ACP90_03015
DAA:	AKL17_4592
YAN:	AYJ57_01110 AYJ57_07355
SUAM:	BOO69_04675 BOO69_17825
DON:	BSK21_14325
MMR:	Mmar10_0038
HNE:	HNE_0982
HBA:	Hbal_0075
HBC:	AEM38_12695
ZMO:	ZMO1905
ZMN:	Za10_1238
ZMM:	Zmob_1264
ZMB:	ZZ6_1245
ZMI:	ZCP4_1277
ZMC:	A265_01266(gpsA)
ZMR:	A254_01265(gpsA)
ZMP:	Zymop_1216
NAR:	Saro_2784
NPP:	PP1Y_AT34143
NPN:	JI59_13290
NRE:	BES08_16550
SAL:	Sala_0199 Sala_2874
SPHK:	SKP52_16790(gpsA2) SKP52_20635(gpsA1)
SPHP:	LH20_13865 LH20_20820
SMAG:	AN936_15715 AN936_20355
STER:	AOA14_03460 AOA14_07615
SGI:	SGRAN_0242(gpsA1) SGRAN_3536(gpsA2)
SWI:	Swit_1932
SPHM:	G432_11725(gpsA)
STAX:	MC45_14100
SPHI:	TS85_20330
SSAN:	NX02_25890
SNJ:	A7E77_06755
SMY:	BJP26_02325
SJP:	SJA_C1-03140(gpsA)
SCH:	Sphch_2325
SSY:	SLG_00480(gpsA)
SYB:	TZ53_10240
SBD:	ATN00_02800
SPMI:	K663_00605(gpsA)
SPHB:	EP837_01340(gpsA)
SPHR:	BSY17_1689
CIJ:	WG74_15485
SPHG:	AZE99_03010 AZE99_05955
BLAS:	BSY18_3034
ELI:	ELI_09165
ERY:	CP97_06380
EGN:	BMF35_a1319
AAY:	WYH_03232(gpsA)
AMX:	AM2010_1804
AEP:	AMC99_00814
ANH:	A6F65_01056(gpsA)
ADO:	A6F68_02484(gpsA)
CNA:	AB433_01245 AB433_04050
PNS:	A9D12_00835
PORL:	BG023_112490
GOX:	GOX1880
GOH:	B932_0109
GOY:	GLS_c19960(gpsA)
GBE:	GbCGDNIH1_2427
GBH:	GbCGDNIH2_2427
GBC:	GbCGDNIH3_2427
GBS:	GbCGDNIH4_2427
ACR:	Acry_1484
AMV:	ACMV_15300(gpsA)
GDI:	GDI2073(gpsA)
GDJ:	Gdia_0294
GXY:	GLX_26340
GXL:	H845_579
APT:	APA01_04490
APW:	APA42C_04490
APF:	APA03_04490
APU:	APA07_04490
APG:	APA12_04490
APQ:	APA22_04490
APX:	APA26_04490
APZ:	APA32_04490
APK:	APA386B_1931(gpsA)
ASZ:	ASN_841(gpsA)
ASV:	WG31_02675
ABG:	Asbog_01801(gpsA)
KBA:	A0U89_03695
RRU:	Rru_A3571(gpsA)
RRF:	F11_18280(gpsA)
RCE:	RC1_2361(gpsA)
RPM:	RSPPHO_02497(gpsA)
MAG:	amb4006
MGY:	MGMSRv2__3923(gpsA)
MAGX:	XM1_1312(gpsA)
AZL:	AZL_004060(gpsA)
ALI:	AZOLI_0257(gpsA)
ABS:	AZOBR_10060(gpsA)
ABQ:	ABAZ39_12820
ABF:	AMK58_02045
ATI:	AL072_06030
AHU:	A6A40_01015
TMO:	TMO_c0635(gpsA)
THAL:	A1OE_524
EFK:	P856_294(gpsA2)
TXI:	TH3_19130
MAGQ:	MGMAQ_3557(gpsA)
HJO:	AY555_03225
PBR:	PB2503_03002
MGM:	Mmc1_0741
MAI:	MICA_434
MAN:	A11S_416
PGV:	SL003B_0372(gpsA)
PUB:	SAR11_1295(gpsA)
PEL:	SAR11G3_01006
APC:	HIMB59_00002410 HIMB59_00002530
APM:	HIMB5_00009290
APB:	SAR116_1477
AFE:	Lferr_1785
AFR:	AFE_2126(gpsA)
ACU:	Atc_0738
ACZ:	Acaty_c0768
AFI:	Acife_1268
BSU:	BSU22830(gpsA)
BSR:	I33_2343
BSL:	A7A1_2972
BSH:	BSU6051_22830(gpsA)
BSY:	I653_10900(gpsA)
BSUT:	BSUB_02450(gpsA)
BSUL:	BSUA_02450(gpsA)
BSUS:	Q433_12440
BSS:	BSUW23_11200(gpsA)
BST:	GYO_2512
BSO:	BSNT_08680(gpsA)
BSN:	BSn5_01895(gpsA)
BSQ:	B657_22830(gpsA)
BSX:	C663_2156(gpsA)
BSP:	U712_11070
BLI:	BL02791(gpsA)
BLD:	BLi02420(gpsA)
BLH:	BaLi_c25070(gpsA)
BAY:	RBAM_020990(gpsA)
BAQ:	BACAU_2107(gpsA)
BYA:	BANAU_2250(gpsA)
BAMP:	B938_10840(gpsA)
BAML:	BAM5036_2026(gpsA)
BAMA:	RBAU_2239(gpsA)
BAMN:	BASU_2027(gpsA)
BAMB:	BAPNAU_1488(gpsA)
BAMT:	AJ82_11905
BAMY:	V529_23680(gpsA)
BMP:	NG74_02198(gpsA)
BAO:	BAMF_2184(gpsA)
BAZ:	BAMTA208_05550(gpsA)
BQL:	LL3_02468(gpsA)
BXH:	BAXH7_01160(gpsA)
BQY:	MUS_2534(gpsA)
BAMI:	KSO_008925(gpsA)
BAMC:	U471_21670
BAMF:	U722_11450(gpsA)
BAE:	BATR1942_09285(gpsA)
BATR:	TD68_08420(gpsA)
BHA:	BH1640(gpsA)
BAN:	BA_1526(gpsA)
BAR:	GBAA_1526(gpsA)
BAT:	BAS1415(gpsA)
BAH:	BAMEG_3067(gpsA)
BAI:	BAA_1595(gpsA)
BAX:	H9401_1435
BANT:	A16_15700
BANR:	A16R_15870
BANS:	BAPAT_1441
BANH:	HYU01_07735
BANV:	DJ46_348
BCE:	BC1505(gpsA)
BCA:	BCE_1632(gpsA)
BCZ:	BCE33L1387(gpsA)
BCR:	BCAH187_A1668(gpsA)
BCB:	BCB4264_A1560(gpsA)
BCU:	BCAH820_1599(gpsA)
BCG:	BCG9842_B3784(gpsA)
BCQ:	BCQ_1574(gpsA)
BCX:	BCA_1564(gpsA)
BAL:	BACI_c15480(gpsA)
BNC:	BCN_1484
BCF:	bcf_07620
BCER:	BCK_00850(gpsA)
BCEF:	BcrFT9_01281
BCY:	Bcer98_1228
BTK:	BT9727_1387(gpsA)
BTL:	BALH_1360(gpsA)
BTB:	BMB171_C1338(gpsA)
BTT:	HD73_1734
BTHR:	YBT1520_08630(gpsA)
BTHI:	BTK_08815(gpsA)
BTC:	CT43_CH1432(gpsA)
BTF:	YBT020_08175(gpsA)
BTM:	MC28_0739(gpsA)
BTG:	BTB_c15460(gpsA)
BTI:	BTG_13215(gpsA)
BTN:	BTF1_05230(gpsA)
BTHT:	H175_ch1450
BTHU:	YBT1518_08555(gpsA)
BTW:	BF38_2724
BWE:	BcerKBAB4_1429
BWW:	bwei_3487(gpsA)
BTY:	Btoyo_4142
BMYC:	DJ92_2371 DJ92_4154
BMYO:	BG05_4386 BG05_728
BCL:	ABC1878(gpsA)
BPU:	BPUM_2014(gpsA)
BPUM:	BW16_10980(gpsA)
BPF:	BpOF4_15365(gpsA)
BMQ:	BMQ_4338(gpsA)
BMD:	BMD_4324(gpsA)
BMH:	BMWSH_0894(gpsA)
BMEG:	BG04_1256
BCO:	Bcell_1857
BCK:	BCO26_1565(gpsA)
BAG:	Bcoa_2950
BCOA:	BF29_616
BJS:	MY9_2291
BACI:	B1NLA3E_14845(gpsA)
BIF:	N288_17090(gpsA)
BLE:	BleG1_2042
BMET:	BMMGA3_10805(gpsA)
GST:	HW35_03395(gpsA)
BACW:	QR42_10210(gpsA)
BACP:	SB24_18220(gpsA)
BACB:	OY17_13775(gpsA)
BBY:	CY96_06695
BACO:	OXB_2332
BACY:	QF06_09610(gpsA)
BACL:	BS34A_25120(gpsA)
BALM:	BsLM_2227
BEO:	BEH_18915(gpsA)
BSM:	BSM4216_2353
BSJ:	UP17_15475(gpsA)
BON:	A361_19515(gpsA)
BGY:	BGLY_2693(gpsA)
OIH:	OB1796(gpsA)
GKA:	GK2220
GTE:	GTCCBUS3UF5_25070
GTN:	GTNG_2153(gpsA)
GWC:	GWCH70_2158
GYC:	GYMC61_0461
GYA:	GYMC52_2201
GCT:	GC56T3_1283
GMC:	GY4MC1_1341
GGH:	GHH_c23080(gpsA)
GJF:	M493_11415(gpsA)
GEA:	GARCT_02196(gpsA)
GEL:	IB49_02870(gpsA)
GSE:	GT50_16085(gpsA)
GSR:	GS3922_04950(gpsA)
GEJ:	A0V43_09075(gpsA)
GTH:	Geoth_1451
PTL:	AOT13_15650(gpsA)
AFL:	Aflv_1086(gpsA)
AGN:	AFK25_08980(gpsA)
ANM:	GFC28_134
AAMY:	GFC30_2418
ANL:	GFC29_1491
AXL:	AXY_12340(gpsA)
LSP:	Bsph_1921
LGY:	T479_07410(gpsA)
LFU:	HR49_16660(gpsA)
HHD:	HBHAL_3292
TAP:	GZ22_08450(gpsA)
VIR:	X953_10815(gpsA)
VHL:	BME96_09680
VIG:	BKP57_00240
LAO:	AOX59_04710(gpsA)
FPN:	ABE65_013165(gpsA)
FAR:	ABE41_005565 ABE41_011900
SJE:	AAV35_006090(gpsA)
BSE:	Bsel_2142
SAU:	SA1306(gpsA)
SAV:	SAV1474(gpsA)
SAW:	SAHV_1462(gpsA)
SAH:	SaurJH1_1561
SAJ:	SaurJH9_1531
SAM:	MW1363(gpsA)
SAS:	SAS1415
SAR:	SAR1483(gpsA)
SAC:	SACOL1514(gpsA)
SAX:	USA300HOU_1411(gpsA)
SAA:	SAUSA300_1363(gpsA)
SAO:	SAOUHSC_01491(gpsA)
SAE:	NWMN_1383(gpsA)
SAD:	SAAV_1461(gpsA)
SUU:	M013TW_1421
SUV:	SAVC_06620(gpsA)
SUE:	SAOV_1480(gpsA)
SUJ:	SAA6159_01338(gpsA)
[truncated: 1,802 more rows]
