# Supplementary material for: Predictive Genomic Analyses Inform the Basis for Vitamin Metabolism and Provisioning in Bacteria-Arthropod Endosymbioses
Source: G3 (Bethesda). 2017 Apr 28;7(6):1887–98. doi: 10.1534/g3.117.042184 (PMC5473766; doi:10.1534/g3.117.042184)
Supplement: Supplementary file 21 [file 1887FileS6.xlsx]

## Sheet: Retinal(A)-generatng
Enzymes that generate 11-cis-Retinal	Organism KEGG abbreviation	1.1.1.315	1.17.4.4	SUM
1.1.1.315	BPI	0	0	0
	UDI	0	0	0
	SMUP	0	0	0
	SUM	0	0	0
	SMS	0	0	0
	SMG	0	0	0
	CHE	0	0	0
	BRE	0	0	0
	BBU	0	0	0
	ZIN	0	0	0
	NDL	0	0	0
	TPQ	0	0	0
	SSDC	0	0	0
	HCI	0	0	0
	LAS	0	0	0
	BHE	0	0	0
	BQU	0	0	0
	APH	0	0	0
	ECH	0	0	0
	WPI	0	0	0
	WCL	0	0	0
	WOL	0	0	0
	WRI	0	0	0
	OTT	0	0	0
	RPQ	0	0	0
	RFE	0	0	0
	RMC	0	0	0
	RAM	0	0	0
	FTT	0	0	0
	PLR	0	0	0
	PLY	0	0	0
	CRP	0	0	0
	BCI	0	0	0
	CEY	0	0	0
	CEA	0	0	0
	ASY	0	0	0
	YPG	0	0	0
	MEN	0	0	0
	RIP	0	0	0
	HDE	0	0	0
	BEN	0	0	0
	BFL	0	0	0
	BCC	0	0	0
	BUC	0	0	0
	WBR	0	0	0
	SGL	0	0	0
	PES	0	0	0
	SCJ	0	0	0
	SLL	0	0	0
	SAPI	0	0	0
	OHO	0	0	0
	FTE	0	0	0
	FIN	0	0	0
	ZPR	0	0	0
	ALM	0	0	0
	PKO	0	0	0
	FLI	0	0	0
	CHU	0	0	0
	SLR	0	0	0
	SCD	0	0	0
	SSM	0	0	0
	SBU	0	0	0
	AKA	0	0	0
	TBD	0	0	0
	CVI	0	0	0
	NEU	0	0	0
	CCS	0	0	0
	ELI	0	0	0
	PHL	0	0	0
	OCO	0	0	0
	HEL	0	0	0
	HAA	0	0	0
	SON	0	0	0
	ECO	0	0	0
	PFQ	0	0	0
	MBJ	0	0	0
	ACL	0	0	0
	SUM	0	0

## Sheet: TPP(B1)-generating 
Enzymes that generate Thiamine diphosphate	Organism KEGG abbreviation	2.7.4.16	2.7.6.2	3.6.1.28	SUM
2.7.4.16	BPI	0	1	0	1
2.7.6.2	UDI	1	0	0	1
3.6.1.28	SMUP	0	0	0	0
	SUM	0	0	0	0
	SMS	0	0	0	0
	SMG	0	0	0	0
	CHE	0	0	0	0
	BRE	0	0	0	0
	BBU	0	0	0	0
	ZIN	0	0	0	0
	NDL	0	0	0	0
	TPQ	0	0	0	0
	SSDC	0	0	0	0
	HCI	0	0	0	0
	LAS	0	1	0	1
	BHE	0	1	0	1
	BQU	0	1	0	1
	APH	1	0	0	1
	ECH	1	0	0	1
	WPI	0	1	0	1
	WCL	0	0	0	0
	WOL	0	1	0	1
	WRI	0	1	0	1
	OTT	0	0	0	0
	RPQ	0	0	0	0
	RFE	0	0	0	0
	RMC	0	0	0	0
	RAM	0	0	0	0
	FTT	0	1	0	1
	PLR	0	0	0	0
	PLY	0	0	0	0
	CRP	0	0	0	0
	BCI	1	0	0	1
	CEY	1	0	0	1
	CEA	0	0	0	0
	ASY	1	0	0	1
	YPG	1	0	0	1
	MEN	0	0	0	0
	RIP	0	0	0	0
	HDE	1	0	0	1
	BEN	0	0	0	0
	BFL	0	0	0	0
	BCC	0	0	0	0
	BUC	1	0	0	1
	WBR	1	0	0	1
	SGL	1	0	0	1
	PES	1	0	0	1
	SCJ	0	1	0	1
	SLL	0	1	0	1
	SAPI	0	1	0	1
	OHO	1	0	0	1
	FTE	1	0	0	1
	FIN	1	1	0	2
	ZPR	1	1	0	2
	ALM	1	0	0	1
	PKO	1	0	0	1
	FLI	1	0	0	1
	CHU	1	0	0	1
	SLR	0	1	0	1
	SCD	0	1	0	1
	SSM	0	1	0	1
	SBU	0	1	0	1
	AKA	1	0	0	1
	TBD	1	0	0	1
	CVI	1	0	0	1
	NEU	1	0	0	1
	CCS	1	0	0	1
	ELI	1	0	0	1
	PHL	0	1	0	1
	OCO	1	0	0	1
	HEL	1	0	0	1
	HAA	1	0	0	1
	SON	1	0	0	1
	ECO	1	0	0	1
	PFQ	1	0	0	1
	MBJ	0	1	0	1
	ACL	0	1	0	1
	SUM	32	20	0

## Sheet: FAD(B2)-generating
Enzymes that generate Flavin adenine dinucleotide	Organism KEGG abbreviation	2.7.7.2	SUM
2.7.7.2	BPI	1	2
	UDI	0	0
	SMUP	0	0
	SUM	0	0
	SMS	0	0
	SMG	0	0
	CHE	0	0
	BRE	0	0
	BBU	0	1
	ZIN	0	0
	NDL	0	0
	TPQ	0	0
	SSDC	0	0
	HCI	0	0
	LAS	1	1
	BHE	1	4
	BQU	1	1
	APH	1	1
	ECH	1	1
	WPI	1	1
	WCL	1	1
	WOL	1	1
	WRI	1	1
	OTT	0	0
	RPQ	0	0
	RFE	0	0
	RMC	0	0
	RAM	0	0
	FTT	1	2
	PLR	0	0
	PLY	0	0
	CRP	0	1
	BCI	1	2
	CEY	1	2
	CEA	1	1
	ASY	1	1
	YPG	1	1
	MEN	0	0
	RIP	1	1
	HDE	1	1
	BEN	1	1
	BFL	1	1
	BCC	0	0
	BUC	1	1
	WBR	1	1
	SGL	1	1
	PES	1	1
	SCJ	1	1
	SLL	1	1
	SAPI	1	1
	OHO	1	1
	FTE	1	1
	FIN	1	1
	ZPR	1	1
	ALM	1	1
	PKO	1	1
	FLI	1	1
	CHU	1	1
	SLR	0	0
	SCD	0	0
	SSM	1	1
	SBU	1	1
	AKA	1	1
	TBD	1	1
	CVI	1	1
	NEU	1	1
	CCS	1	1
	ELI	1	1
	PHL	1	1
	OCO	1	1
	HEL	1	1
	HAA	1	1
	SON	1	1
	ECO	1	1
	PFQ	1	1
	MBJ	1	1
	ACL	1	1
	SUM	52

## Sheet: FMN(B2)-generating
Enzymes that generate Flavin mononucleotide	Organism KEGG abbreviation	2.7.1.26	2.7.1.161	3.6.1.9	3.6.1.18	SUM
2.7.1.26	BPI	1	0	0	0	1
2.7.1.161	UDI	0	0	0	0	0
3.6.1.9	SMUP	0	0	0	0	0
3.6.1.18	SUM	0	0	0	0	0
	SMS	0	0	0	0	0
	SMG	0	0	0	0	0
	CHE	0	0	0	0	0
	BRE	0	0	0	0	0
	BBU	0	0	0	0	0
	ZIN	0	0	0	0	0
	NDL	0	0	0	0	0
	TPQ	0	0	0	0	0
	SSDC	0	0	0	0	0
	HCI	0	0	0	0	0
	LAS	1	0	0	0	1
	BHE	1	0	1	0	2
	BQU	1	0	0	0	1
	APH	1	0	0	0	1
	ECH	1	0	0	0	1
	WPI	1	0	0	0	1
	WCL	1	0	0	0	1
	WOL	1	0	0	0	1
	WRI	1	0	0	0	1
	OTT	0	0	0	0	0
	RPQ	0	0	0	0	0
	RFE	0	0	0	0	0
	RMC	0	0	0	0	0
	RAM	0	0	0	0	0
	FTT	1	0	0	0	1
	PLR	0	0	0	0	0
	PLY	0	0	0	0	0
	CRP	0	0	0	0	0
	BCI	1	0	0	0	1
	CEY	1	0	0	0	1
	CEA	1	0	0	0	1
	ASY	1	0	0	0	1
	YPG	1	0	1	0	2
	MEN	0	0	0	0	0
	RIP	1	0	0	0	1
	HDE	1	0	0	0	1
	BEN	1	0	0	0	1
	BFL	1	0	0	0	1
	BCC	0	0	0	0	0
	BUC	1	0	0	0	1
	WBR	1	0	0	0	1
	SGL	1	0	1	0	2
	PES	1	0	1	0	2
	SCJ	1	0	0	0	1
	SLL	1	0	0	0	1
	SAPI	1	0	0	0	1
	OHO	1	0	0	0	1
	FTE	1	0	0	0	1
	FIN	1	0	0	0	1
	ZPR	1	0	0	0	1
	ALM	1	0	0	0	1
	PKO	1	0	0	0	1
	FLI	1	0	0	0	1
	CHU	1	0	0	0	1
	SLR	0	0	0	0	0
	SCD	0	0	0	0	0
	SSM	1	0	0	0	1
	SBU	1	0	0	0	1
	AKA	1	0	0	0	1
	TBD	1	0	0	0	1
	CVI	1	0	0	0	1
	NEU	1	0	0	0	1
	CCS	1	0	1	0	2
	ELI	1	0	1	0	2
	PHL	1	0	1	0	2
	OCO	1	0	1	0	2
	HEL	1	0	1	0	2
	HAA	1	0	1	0	2
	SON	1	0	1	0	2
	ECO	1	0	1	0	2
	PFQ	1	0	1	0	2
	MBJ	1	0	0	0	1
	ACL	1	0	0	0	1
	SUM	52	0	13	0

## Sheet: NAD_and_or_NADP(B3)-generating
Enzymes that generate Nicotinamide adenine dinucleotide (P)	Organism KEGG abbreviation	1.6.1.1	1.6.1.2	2.7.1.23	2.7.7.1	2.7.7.18	6.3.1.5	6.3.5.1	SUM
1.6.1.1	BPI	0	0	1	0	1	1	0	3
1.6.1.2	UDI	0	0	0	0	0	0	0	0
2.7.1.23	SMUP	0	0	0	0	0	0	0	0
2.7.7.1	SUM	0	0	0	0	0	0	0	0
2.7.7.18	SMS	0	0	0	0	0	0	0	0
6.3.1.5	SMG	0	0	0	0	0	0	0	0
6.3.5.1	CHE	0	0	1	0	0	0	0	1
	BRE	0	0	1	0	1	0	1	3
	BBU	0	0	1	0	1	0	0	2
	ZIN	0	0	0	0	0	0	0	0
	NDL	0	0	0	0	0	0	0	0
	TPQ	0	0	0	0	0	0	0	0
	SSDC	0	0	0	0	0	0	0	0
	HCI	0	0	0	0	0	0	0	0
	LAS	0	0	1	0	1	1	0	3
	BHE	0	0	1	0	1	1	0	3
	BQU	0	0	1	0	1	1	0	3
	APH	0	0	1	0	1	1	0	3
	ECH	0	0	1	0	1	1	0	3
	WPI	0	0	1	0	0	0	0	1
	WCL	0	0	1	0	0	0	0	1
	WOL	0	0	1	0	0	0	0	1
	WRI	0	0	1	0	0	0	0	1
	OTT	0	0	1	0	0	0	0	1
	RPQ	0	1	1	0	0	0	0	2
	RFE	0	1	1	0	0	0	0	2
	RMC	0	1	1	0	0	0	0	2
	RAM	0	1	1	0	0	0	0	2
	FTT	1	0	1	1	0	1	0	4
	PLR	0	0	0	0	0	0	0	0
	PLY	0	0	0	0	0	0	0	0
	CRP	0	0	0	0	0	0	0	0
	BCI	0	0	1	0	1	1	0	3
	CEY	0	0	1	0	1	0	1	3
	CEA	0	0	1	0	1	0	1	3
	ASY	0	0	1	0	1	0	1	3
	YPG	1	1	1	1	1	0	1	6
	MEN	0	0	0	0	0	0	0	0
	RIP	0	0	1	0	1	0	1	3
	HDE	1	0	1	0	1	0	1	4
	BEN	0	0	1	0	0	0	0	1
	BFL	0	0	1	0	0	0	0	1
	BCC	0	0	0	0	0	0	0	0
	BUC	0	0	1	0	1	1	0	3
	WBR	0	0	1	0	1	1	0	3
	SGL	1	1	1	0	1	1	0	5
	PES	1	1	1	1	1	1	0	6
	SCJ	0	0	1	0	1	1	0	3
	SLL	0	0	1	0	1	1	0	3
	SAPI	0	0	1	0	1	1	0	3
	OHO	0	1	1	0	1	1	0	4
	FTE	0	1	1	0	1	1	0	4
	FIN	0	0	1	0	1	1	0	3
	ZPR	0	0	1	0	1	1	0	3
	ALM	0	1	1	0	1	0	1	4
	PKO	0	0	1	0	1	0	1	3
	FLI	0	0	1	1	1	0	1	4
	CHU	0	0	1	0	1	0	1	3
	SLR	0	1	1	0	1	0	1	4
	SCD	0	0	1	0	1	0	1	3
	SSM	0	0	1	0	1	0	1	3
	SBU	0	0	1	0	1	0	1	3
	AKA	0	1	1	0	1	0	1	4
	TBD	0	0	1	0	1	0	1	3
	CVI	0	1	1	0	1	0	1	4
	NEU	0	1	1	0	1	0	1	4
	CCS	0	1	1	0	1	0	1	4
	ELI	0	1	1	0	1	0	1	4
	PHL	0	1	1	0	1	1	0	4
	OCO	0	1	1	0	1	1	0	4
	HEL	0	1	1	1	1	0	1	5
	HAA	1	1	1	0	1	1	1	6
	SON	0	1	1	0	1	1	0	4
	ECO	1	1	1	1	1	1	0	6
	PFQ	0	1	1	1	1	0	1	5
	MBJ	0	0	0	0	1	0	1	2
	ACL	0	0	0	0	1	0	1	2
	SUM	7	23	60	7	49	24	26

## Sheet: CoA(B5)-generating
Enzymes that generate Coenzyme A	Organism KEGG abbreviation	2.7.1.24	SUM
2.7.1.24	BPI	1	1
	UDI	0	0
	SMUP	0	0
	SUM	0	0
	SMS	0	0
	SMG	0	0
	CHE	0	0
	BRE	1	1
	BBU	1	1
	ZIN	0	0
	NDL	0	0
	TPQ	0	0
	SSDC	0	0
	HCI	0	0
	LAS	1	1
	BHE	1	1
	BQU	1	1
	APH	1	1
	ECH	1	1
	WPI	1	1
	WCL	1	1
	WOL	1	1
	WRI	1	1
	OTT	0	0
	RPQ	1	1
	RFE	1	1
	RMC	1	1
	RAM	1	1
	FTT	1	1
	PLR	0	0
	PLY	0	0
	CRP	0	0
	BCI	1	1
	CEY	1	1
	CEA	1	1
	ASY	1	1
	YPG	1	1
	MEN	0	0
	RIP	1	1
	HDE	1	1
	BEN	0	0
	BFL	0	0
	BCC	0	0
	BUC	1	1
	WBR	1	1
	SGL	1	1
	PES	1	1
	SCJ	1	1
	SLL	1	1
	SAPI	1	1
	OHO	1	1
	FTE	1	1
	FIN	1	1
	ZPR	1	1
	ALM	1	1
	PKO	1	1
	FLI	1	1
	CHU	1	1
	SLR	1	1
	SCD	1	1
	SSM	1	1
	SBU	1	1
	AKA	1	1
	TBD	1	1
	CVI	1	1
	NEU	1	1
	CCS	1	1
	ELI	1	1
	PHL	1	1
	OCO	1	1
	HEL	1	1
	HAA	1	1
	SON	1	1
	ECO	1	1
	PFQ	1	1
	MBJ	1	1
	ACL	0	0
	SUM	57

## Sheet: PLP(B6)-generating
Enzymes that generate Pyridoxal phosphate	Organism KEGG abbreviation	1.4.3.5	2.7.1.35	4.3.3.6	SUM
1.4.3.5	BPI	1	0	0	1
2.7.1.35	UDI	0	0	0	0
4.3.3.6	SMUP	0	0	0	0
	SUM	0	0	0	0
	SMS	0	0	0	0
	SMG	0	0	0	0
	CHE	0	0	1	1
	BRE	0	1	0	1
	BBU	0	1	0	1
	ZIN	0	0	0	0
	NDL	0	0	0	0
	TPQ	0	0	0	0
	SSDC	0	0	0	0
	HCI	0	0	0	0
	LAS	1	0	0	1
	BHE	1	0	0	1
	BQU	1	0	0	1
	APH	1	0	0	1
	ECH	1	0	0	1
	WPI	1	0	0	1
	WCL	1	0	0	1
	WOL	1	0	0	1
	WRI	1	0	0	1
	OTT	0	0	0	0
	RPQ	0	0	0	0
	RFE	0	0	0	0
	RMC	0	0	0	0
	RAM	0	0	0	0
	FTT	0	1	1	2
	PLR	0	0	0	0
	PLY	0	0	0	0
	CRP	0	0	0	0
	BCI	1	0	0	1
	CEY	1	0	0	1
	CEA	1	0	0	1
	ASY	1	0	0	1
	YPG	1	0	0	1
	MEN	0	0	0	0
	RIP	0	0	0	0
	HDE	1	0	0	1
	BEN	0	0	0	0
	BFL	1	0	0	1
	BCC	0	0	0	0
	BUC	0	0	0	0
	WBR	1	0	0	1
	SGL	1	0	0	1
	PES	1	1	0	2
	SCJ	0	0	0	0
	SLL	0	0	0	0
	SAPI	0	0	0	0
	OHO	1	0	0	1
	FTE	1	0	0	1
	FIN	1	0	0	1
	ZPR	1	0	0	1
	ALM	1	0	0	1
	PKO	1	0	0	1
	FLI	1	0	0	1
	CHU	1	0	0	1
	SLR	1	0	1	2
	SCD	1	0	1	2
	SSM	1	1	1	3
	SBU	0	1	0	1
	AKA	1	1	0	2
	TBD	0	0	0	0
	CVI	1	0	0	1
	NEU	0	0	0	0
	CCS	1	1	0	2
	ELI	1	0	0	1
	PHL	1	0	0	1
	OCO	1	0	0	1
	HEL	1	0	0	1
	HAA	1	1	1	3
	SON	1	0	0	1
	ECO	1	1	0	2
	PFQ	1	1	0	2
	MBJ	0	0	0	0
	ACL	0	0	0	0
	SUM	42	11	6

## Sheet: Biotin(B7)-generating
Enzymes that generate Biotin	Organism KEGG abbreviation	K08351	2.8.1.6	3.5.1.12	SUM
K08351	BPI	0	0	0	0
2.8.1.6	UDI	0	0	0	0
3.5.1.12	SMUP	0	0	0	0
	SUM	0	0	0	0
	SMS	0	0	0	0
	SMG	0	0	0	0
	CHE	0	1	0	1
	BRE	0	0	0	0
	BBU	0	0	0	0
	ZIN	0	0	0	0
	NDL	0	0	0	0
	TPQ	0	0	0	0
	SSDC	0	1	0	1
	HCI	0	0	0	0
	LAS	0	1	0	1
	BHE	0	0	0	0
	BQU	0	0	0	0
	APH	0	1	0	1
	ECH	0	1	0	1
	WPI	0	0	0	0
	WCL	0	1	0	1
	WOL	0	0	0	0
	WRI	0	0	0	0
	OTT	0	0	0	0
	RPQ	0	0	0	0
	RFE	0	1	0	1
	RMC	0	0	0	0
	RAM	0	0	0	0
	FTT	0	1	0	1
	PLR	0	0	0	0
	PLY	0	0	0	0
	CRP	0	0	0	0
	BCI	0	1	0	1
	CEY	0	1	0	1
	CEA	0	1	0	1
	ASY	0	1	0	1
	YPG	1	1	0	2
	MEN	0	0	0	0
	RIP	0	1	0	1
	HDE	0	1	0	1
	BEN	0	0	0	0
	BFL	0	0	0	0
	BCC	0	0	0	0
	BUC	0	1	0	1
	WBR	0	1	0	1
	SGL	0	1	0	1
	PES	0	0	0	0
	SCJ	0	0	0	0
	SLL	0	0	0	0
	SAPI	0	0	0	0
	OHO	0	1	0	1
	FTE	0	1	0	1
	FIN	0	1	0	1
	ZPR	0	1	0	1
	ALM	0	0	0	0
	PKO	0	1	0	1
	FLI	0	1	0	1
	CHU	0	1	0	1
	SLR	0	1	0	1
	SCD	0	1	0	1
	SSM	0	1	0	1
	SBU	0	0	0	0
	AKA	0	1	0	1
	TBD	0	1	0	1
	CVI	0	1	0	1
	NEU	0	1	0	1
	CCS	0	1	0	1
	ELI	0	1	0	1
	PHL	0	0	0	0
	OCO	0	1	0	1
	HEL	1	1	0	2
	HAA	1	1	0	2
	SON	0	1	0	1
	ECO	1	1	0	2
	PFQ	0	1	0	1
	MBJ	0	1	0	1
	ACL	0	0	0	0
	SUM	4	41	0

## Sheet: Folate(B9)-generating
Enzymes that generate 5,6,7,8-Tetrahydrofolate	Organism KEGG abbreviation	1.5.1.3	2.1.1.148	2.1.2.10	2.1.2.8	2.1.2.7	2.1.2.1	2.1.2.5	2.1.2.2.	2.1.2.3	6.3.4.3.	3.5.1.10	1.5.1.6	2.1.2.9	2.1.2.2	2.1.2.4	2.1.2.5	2.1.1.13	2.1.1.19	2.1.1.45	SUM
1.5.1.3	BPI	1	0	1	0	0	0	0	0	1	0	0	0	1	1	0	0	0	0	1	6
2.1.1.148	UDI	0	0	0	0	0	0	0	0	0	0	0	0	1	0	0	0	0	0	0	1
2.1.2.10	SMUP	0	0	0	0	0	0	0	0	0	0	0	0	0	0	0	0	0	0	0	0
2.1.2.8	SUM	0	0	0	0	0	0	0	0	0	0	0	0	0	0	0	0	0	0	0	0
2.1.2.7	SMS	0	0	0	0	0	0	0	0	0	0	0	0	0	0	0	0	0	0	0	0
2.1.2.1	SMG	0	0	0	0	0	0	0	0	0	0	0	0	0	0	0	0	0	0	0	0
2.1.2.5	CHE	1	0	0	0	0	1	0	0	0	0	0	0	0	0	0	0	0	0	1	3
2.1.2.2.	BRE	0	1	0	0	0	1	0	0	0	0	0	0	1	0	0	0	0	0	0	3
2.1.2.3	BBU	0	0	0	0	0	1	0	0	0	0	0	0	0	0	0	0	0	0	0	1
6.3.4.3.	ZIN	0	0	0	0	0	0	0	0	0	0	0	0	0	0	0	0	0	0	0	0
3.5.1.10	NDL	0	0	0	0	0	0	0	0	0	0	0	0	0	0	0	0	0	0	0	0
1.5.1.6	TPQ	0	0	0	0	0	0	0	0	0	0	0	0	0	0	0	0	0	0	0	0
2.1.2.9	SSDC	0	0	0	0	0	1	0	0	0	0	0	0	1	0	0	0	0	0	1	3
2.1.2.2	HCI	0	0	0	0	0	1	0	0	0	0	0	0	0	0	0	0	1	0	0	2
2.1.2.4	LAS	1	0	0	0	0	1	0	0	1	0	1	0	1	1	0	0	0	0	1	7
2.1.2.5	BHE	1	0	1	0	0	1	0	0	1	0	0	0	1	1	0	0	0	0	1	7
2.1.1.13	BQU	1	0	1	0	0	1	0	0	1	0	0	0	1	1	0	0	0	0	1	7
2.1.1.19	APH	0	1	0	0	0	1	0	0	1	0	0	0	1	1	0	0	0	0	0	5
2.1.1.45	ECH	0	1	0	0	0	1	0	0	1	0	0	0	1	1	0	0	0	0	0	5
	WPI	1	1	0	0	0	1	0	0	1	0	0	0	1	1	0	0	0	0	0	6
	WCL	1	1	0	0	0	1	0	0	1	0	0	0	1	1	0	0	0	0	0	6
	WOL	1	1	0	0	0	1	0	0	1	0	0	0	1	1	0	0	0	0	0	6
	WRI	1	1	0	0	0	1	0	0	1	0	0	0	1	1	0	0	0	0	0	6
	OTT	0	1	0	0	0	1	0	0	0	0	0	0	1	0	0	0	0	0	0	3
	RPQ	0	1	0	0	0	1	0	0	0	0	0	0	1	0	0	0	0	0	0	3
	RFE	1	1	0	0	0	1	0	0	0	0	0	0	1	0	0	0	0	0	0	4
	RMC	1	1	0	0	0	1	0	0	0	0	0	0	1	0	0	0	0	0	0	4
	RAM	1	1	0	0	0	1	0	0	0	0	0	0	1	0	0	0	0	0	0	4
	FTT	1	0	1	0	0	1	0	0	1	0	0	0	1	1	0	0	0	0	1	7
	PLR	0	0	0	0	0	0	0	0	0	0	0	0	0	0	0	0	0	0	0	0
	PLY	0	0	0	0	0	0	0	0	0	0	0	0	0	0	0	0	0	0	0	0
	CRP	0	0	0	0	0	1	0	0	0	0	0	0	0	0	0	0	0	0	0	1
	BCI	1	0	0	0	0	1	0	0	1	0	0	0	1	1	0	0	0	0	1	6
	CEY	1	0	1	0	0	1	0	0	0	0	0	0	1	0	0	0	0	0	1	5
	CEA	1	0	0	0	0	1	0	0	1	0	0	0	1	1	0	0	0	0	1	6
	ASY	1	0	0	0	0	1	0	0	0	0	0	0	1	0	0	0	0	0	1	4
	YPG	1	0	1	0	0	1	0	0	1	0	1	0	1	1	0	0	1	0	1	9
	MEN	0	0	0	0	0	0	0	0	0	0	0	0	1	0	0	0	0	0	0	1
	RIP	1	0	0	0	0	1	0	0	0	0	0	0	1	0	0	0	0	0	1	4
	HDE	1	0	0	0	0	1	0	0	1	0	1	0	1	1	0	0	0	0	1	7
	BEN	1	0	0	0	0	1	0	0	1	0	0	0	1	0	0	0	0	0	0	4
	BFL	1	0	0	0	0	1	0	0	1	0	0	0	1	0	0	0	0	0	0	4
	BCC	0	0	0	0	0	1	0	0	0	0	0	0	1	0	0	0	0	0	0	2
	BUC	1	0	0	0	0	1	0	0	1	0	0	0	1	0	0	0	0	0	1	5
	WBR	1	0	0	0	0	1	0	0	1	0	1	0	1	1	0	0	0	0	1	7
	SGL	1	0	1	0	0	1	0	0	1	0	1	0	1	1	0	0	0	0	1	8
	PES	1	0	1	0	0	1	0	0	0	0	0	0	1	1	0	0	0	0	1	6
	SCJ	1	0	0	0	0	1	0	0	0	0	0	0	1	0	0	0	0	0	1	4
	SLL	1	0	0	0	0	0	0	0	1	0	0	0	1	1	0	0	0	0	1	5
	SAPI	1	0	0	0	0	0	0	0	0	0	0	0	1	0	0	0	0	0	1	3
	OHO	1	0	1	0	0	1	1	0	1	0	0	0	1	1	0	1	1	0	1	10
	FTE	1	0	1	0	0	1	0	0	1	0	0	0	1	1	0	0	1	0	1	8
	FIN	1	0	1	0	0	1	0	0	1	0	0	0	1	1	0	0	1	0	1	8
	ZPR	1	0	1	0	0	1	0	0	1	0	1	0	1	1	0	0	1	0	1	9
	ALM	1	0	1	0	0	1	0	0	1	0	1	0	1	1	0	0	1	0	1	9
	PKO	1	0	1	0	0	1	0	0	1	0	0	0	1	1	0	0	1	0	1	8
	FLI	1	0	1	0	0	1	1	0	1	0	0	0	1	1	0	1	1	0	1	10
	CHU	1	0	1	0	0	1	0	0	1	0	1	0	1	1	0	0	1	0	1	9
	SLR	0	1	1	0	0	1	0	0	1	0	1	0	1	1	0	0	1	0	0	8
	SCD	0	1	1	0	0	1	0	0	1	0	0	0	1	1	0	0	1	0	0	7
	SSM	0	1	1	0	0	1	0	0	1	0	0	0	1	0	0	0	1	0	0	6
	SBU	0	1	1	0	0	1	0	0	1	0	1	0	1	1	0	0	1	0	0	8
	AKA	1	0	0	0	0	0	0	0	1	0	1	0	0	1	0	0	0	0	1	5
	TBD	1	0	1	0	0	1	0	0	1	0	1	0	1	1	0	0	1	0	1	9
	CVI	1	0	1	0	0	1	0	0	1	0	1	0	1	1	0	0	1	0	1	9
	NEU	1	0	1	0	0	1	0	0	1	0	0	0	1	1	0	0	1	0	1	8
	CCS	1	0	1	0	0	1	0	0	1	0	1	0	1	1	0	0	1	0	1	9
	ELI	1	0	1	0	0	1	0	0	1	0	1	0	1	1	0	0	1	0	1	9
	PHL	1	0	1	0	0	1	0	0	1	0	1	0	1	1	0	0	1	0	1	9
	OCO	1	0	1	0	0	1	0	0	1	0	1	0	1	1	0	0	1	0	1	9
	HEL	1	0	1	0	0	1	0	0	1	0	1	0	1	1	0	0	1	0	1	9
	HAA	1	0	1	0	0	1	0	0	1	0	1	0	1	1	0	0	1	0	1	9
	SON	1	0	1	0	0	1	0	0	1	0	1	0	1	1	0	0	1	0	1	9
	ECO	1	0	1	0	0	1	0	0	1	0	1	0	1	1	0	0	1	0	1	9
	PFQ	1	0	1	0	0	1	0	0	1	0	1	0	1	1	0	0	1	0	1	9
	MBJ	1	0	1	0	0	1	1	0	1	0	0	0	1	1	0	1	0	0	1	9
	ACL	1	0	1	0	0	1	0	0	0	0	0	0	1	0	0	0	0	0	1	5
	SUM	52	16	34	0	0	62	3	0	47	0	22	0	63	44	0	3	26	0	44

## Sheet: Cobalamin(B12)-generating
Enzymes that generate Adenosylcobalamin	Organism KEGG abbreviation	2.5.1.17	2.7.8.26	SUM
2.5.1.17	BPI	0	0	0
2.7.8.26	UDI	0	0	0
	SMUP	0	0	0
	SUM	0	0	0
	SMS	0	0	0
	SMG	0	0	0
	CHE	0	0	0
	BRE	0	0	0
	BBU	0	0	0
	ZIN	0	0	0
	NDL	0	0	0
	TPQ	0	0	0
	SSDC	0	0	0
	HCI	1	1	2
	LAS	0	0	0
	BHE	0	0	0
	BQU	0	0	0
	APH	0	0	0
	ECH	0	0	0
	WPI	0	0	0
	WCL	0	0	0
	WOL	0	0	0
	WRI	0	0	0
	OTT	0	0	0
	RPQ	0	0	0
	RFE	0	0	0
	RMC	0	0	0
	RAM	0	0	0
	FTT	0	0	0
	PLR	0	0	0
	PLY	0	0	0
	CRP	0	0	0
	BCI	0	0	0
	CEY	0	0	0
	CEA	0	0	0
	ASY	0	0	0
	YPG	1	0	1
	MEN	0	0	0
	RIP	0	0	0
	HDE	0	0	0
	BEN	0	0	0
	BFL	0	0	0
	BCC	0	0	0
	BUC	0	0	0
	WBR	0	0	0
	SGL	0	0	0
	PES	0	0	0
	SCJ	0	0	0
	SLL	0	0	0
	SAPI	0	0	0
	OHO	1	0	1
	FTE	1	0	1
	FIN	1	1	2
	ZPR	1	0	1
	ALM	1	0	1
	PKO	1	0	1
	FLI	1	1	2
	CHU	1	0	1
	SLR	1	1	2
	SCD	0	1	1
	SSM	1	1	2
	SBU	1	1	2
	AKA	1	0	1
	TBD	1	1	2
	CVI	1	1	2
	NEU	1	0	1
	CCS	1	0	1
	ELI	1	0	1
	PHL	1	1	2
	OCO	1	0	1
	HEL	1	1	2
	HAA	1	1	2
	SON	1	1	2
	ECO	1	1	2
	PFQ	1	1	2
	MBJ	1	0	1
	ACL	0	0	0
	SUM	27	15

[truncated: 3 more sheets: Ascorbate(C)-generating, Menaquinone(K)-generating, Phylloquinone(K)-generating]
