# Supplementary material for: Predictive Genomic Analyses Inform the Basis for Vitamin Metabolism and Provisioning in Bacteria-Arthropod Endosymbioses
Source: G3 (Bethesda). 2017 Apr 28;7(6):1887–98. doi: 10.1534/g3.117.042184 (PMC5473766; doi:10.1534/g3.117.042184)
Supplement: Supplementary file 22 [file 1887FileS7.xlsx]

## Sheet: Retinall(A)-utilizing
Proteins that utilize 11-cis-Retinal	Organism KEGG abbreviation	K13802	K04250	K04255	SUM
K13802	BPI	0	0	0	0
K04250	UDI	0	0	0	0
K04255	SMUP	0	0	0	0
	SUM	0	0	0	0
	SMS	0	0	0	0
	SMG	0	0	0	0
	CHE	0	0	0	0
	BRE	0	0	0	0
	BBU	0	0	0	0
	ZIN	0	0	0	0
	NDL	0	0	0	0
	TPQ	0	0	0	0
	SSDC	0	0	0	0
	HCI	0	0	0	0
	LAS	0	0	0	0
	BHE	0	0	0	0
	BQU	0	0	0	0
	APH	0	0	0	0
	ECH	0	0	0	0
	WPI	0	0	0	0
	WCL	0	0	0	0
	WOL	0	0	0	0
	WRI	0	0	0	0
	OTT	0	0	0	0
	RPQ	0	0	0	0
	RFE	0	0	0	0
	RMC	0	0	0	0
	RAM	0	0	0	0
	FTT	0	0	0	0
	PLR	0	0	0	0
	PLY	0	0	0	0
	CRP	0	0	0	0
	BCI	0	0	0	0
	CEY	0	0	0	0
	CEA	0	0	0	0
	ASY	0	0	0	0
	YPG	0	0	0	0
	MEN	0	0	0	0
	RIP	0	0	0	0
	HDE	0	0	0	0
	BEN	0	0	0	0
	BFL	0	0	0	0
	BCC	0	0	0	0
	BUC	0	0	0	0
	WBR	0	0	0	0
	SGL	0	0	0	0
	PES	0	0	0	0
	SCJ	0	0	0	0
	SLL	0	0	0	0
	SAPI	0	0	0	0
	OHO	0	0	0	0
	FTE	0	0	0	0
	FIN	0	0	0	0
	ZPR	0	0	0	0
	ALM	0	0	0	0
	PKO	0	0	0	0
	FLI	0	0	0	0
	CHU	0	0	0	0
	SLR	0	0	0	0
	SCD	0	0	0	0
	SSM	0	0	0	0
	SBU	0	0	0	0
	AKA	0	0	0	0
	TBD	0	0	0	0
	CVI	0	0	0	0
	NEU	0	0	0	0
	CCS	0	0	0	0
	ELI	0	0	0	0
	PHL	0	0	0	0
	OCO	0	0	0	0
	HEL	0	0	0	0
	HAA	0	0	0	0
	SON	0	0	0	0
	ECO	0	0	0	0
	PFQ	0	0	0	0
	MBJ	0	0	0	0
	ACL	0	0	0	0
	SUM	0	0	0

## Sheet: TPP(B1)-utilizing
Enzymes that utilize Thiamine diphosphate	Organism KEGG abbreviation	1.2.1.58	1.2.2.2	1.2.3.3	1.2.4.1	1.2.4.2	1.2.4.4	1.2.7.1	1.2.7.3	1.2.7.8	2.2.1.1	2.2.1.3	2.2.1.4	2.2.1.5	2.2.1.6	2.2.1.7	2.2.1.9	2.3.1.12	2.3.3.15	2.5.1.66	3.7.1.2	4.1.1.1	4.1.1.47	4.1.1.7	4.1.1.71	4.1.1.74	4.1.1.75	4.1.1.79	4.1.1.8	4.1.1.82	4.1.2.22	4.1.2.38	4.1.2.9	SUM
1.2.1.58	BPI	0	0	0	1	1	0	0	0	0	1	0	0	0	1	0	1	1	0	0	0	0	0	0	0	0	0	0	0	0	0	0	0	6
1.2.2.2	UDI	0	0	0	1	1	0	0	1	0	1	0	0	0	1	0	0	1	0	0	0	0	0	0	0	0	0	0	0	0	0	0	0	6
1.2.3.3	SMUP	0	0	0	1	1	0	0	1	0	1	0	0	0	1	0	0	1	0	0	0	0	0	0	0	0	0	0	0	0	0	0	0	6
1.2.4.1	SUM	0	0	0	1	1	0	0	1	0	0	0	0	0	1	0	0	1	0	0	0	0	0	0	0	0	0	0	0	0	0	0	0	5
1.2.4.2	SMS	0	0	0	1	1	0	0	0	0	1	0	0	0	1	0	0	1	0	0	0	0	0	0	0	0	0	0	0	0	0	0	0	5
1.2.4.4	SMG	0	0	0	1	1	0	0	1	0	0	0	0	0	1	0	0	1	0	0	0	0	0	0	0	0	0	0	0	0	0	0	0	5
1.2.7.1	CHE	0	0	0	1	0	0	0	0	0	0	0	0	0	0	0	0	1	0	0	0	0	0	0	0	0	0	0	0	0	0	0	0	2
1.2.7.3	BRE	0	0	0	0	0	0	0	0	0	0	0	0	0	0	0	0	0	0	0	0	0	0	0	0	0	0	0	0	0	0	0	0	0
1.2.7.8	BBU	0	0	0	0	0	0	0	0	0	0	0	0	0	0	0	0	0	0	0	0	0	0	0	0	0	0	0	0	0	0	0	0	0
2.2.1.1	ZIN	0	0	0	0	1	0	0	0	0	0	0	0	0	0	0	0	0	0	0	0	0	0	0	0	0	0	0	0	0	0	0	0	1
2.2.1.3	NDL	0	0	0	0	0	0	0	0	0	0	0	0	0	0	0	0	0	0	0	0	0	0	0	0	0	0	0	0	0	0	0	0	0
2.2.1.4	TPQ	0	0	0	0	0	0	0	0	0	0	0	0	0	1	0	0	0	0	0	0	0	0	0	0	0	0	0	0	0	0	0	0	1
2.2.1.5	SSDC	0	0	0	1	1	0	0	0	0	0	0	0	0	0	0	0	1	0	0	0	0	0	0	0	0	0	0	0	0	0	0	0	3
2.2.1.6	HCI	0	0	0	0	0	0	0	0	0	0	0	0	0	0	0	0	0	0	0	0	0	0	0	0	0	0	0	0	0	0	0	0	0
2.2.1.7	LAS	0	0	0	1	1	0	0	0	0	1	0	0	0	0	0	0	1	0	0	0	0	0	0	0	0	0	0	0	0	0	0	0	4
2.2.1.9	BHE	0	0	0	1	1	0	0	0	0	1	0	0	0	1	1	0	1	0	0	0	0	0	0	0	0	0	0	0	0	0	0	0	6
2.3.1.12	BQU	0	0	0	1	1	0	0	0	0	1	0	0	0	0	1	0	1	0	0	0	0	0	0	0	0	0	0	0	0	0	0	0	5
2.3.3.15	APH	0	0	0	1	1	0	0	0	0	1	0	0	0	0	0	0	1	0	0	0	0	0	0	0	0	0	0	0	0	0	0	0	4
2.5.1.66	ECH	0	0	0	1	1	0	0	0	0	1	0	0	0	0	0	0	1	0	0	0	0	0	0	0	0	0	0	0	0	0	0	0	4
3.7.1.2	WPI	0	0	0	1	1	0	0	0	0	1	0	0	0	0	0	0	1	0	0	0	0	0	0	0	0	0	0	0	0	0	0	0	4
4.1.1.1	WCL	0	0	0	1	1	0	0	0	0	1	0	0	0	0	0	0	1	0	0	0	0	0	0	0	0	0	0	0	0	0	0	0	4
4.1.1.47	WOL	0	0	0	1	1	0	0	0	0	1	0	0	0	0	0	0	1	0	0	0	0	0	0	0	0	0	0	0	0	0	0	0	4
4.1.1.7	WRI	0	0	0	1	1	0	0	0	0	1	0	0	0	0	0	0	1	0	0	0	0	0	0	0	0	0	0	0	0	0	0	0	4
4.1.1.71	OTT	0	0	0	0	1	0	0	0	0	0	0	0	0	0	0	0	0	0	0	0	0	0	0	0	0	0	0	0	0	0	0	0	1
4.1.1.74	RPQ	0	0	0	1	1	0	0	0	0	0	0	0	0	0	0	0	1	0	0	0	0	0	0	0	0	0	0	0	0	0	0	0	3
4.1.1.75	RFE	0	0	0	1	1	0	0	0	0	0	0	0	0	0	0	0	1	0	0	0	0	0	0	0	0	0	0	0	0	0	0	0	3
4.1.1.79	RMC	0	0	0	1	1	0	0	0	0	0	0	0	0	0	0	0	1	0	0	0	0	0	0	0	0	0	0	0	0	0	0	0	3
4.1.1.8	RAM	0	0	0	1	1	0	0	0	0	0	0	0	0	0	0	0	1	0	0	0	0	0	0	0	0	0	0	0	0	0	0	0	3
4.1.1.82	FTT	0	0	0	1	1	0	0	0	0	1	0	0	0	1	1	0	1	0	0	0	0	0	0	0	0	0	0	0	0	0	0	0	6
4.1.2.22	PLR	0	0	0	1	1	0	0	0	0	0	0	0	0	1	0	0	1	0	0	0	0	0	0	0	0	0	0	0	0	0	0	0	4
4.1.2.38	PLY	0	0	0	1	1	0	0	0	0	0	0	0	0	1	0	0	1	0	0	0	0	0	0	0	0	0	0	0	0	0	0	0	4
4.1.2.9	CRP	0	0	0	0	0	0	0	0	0	1	0	0	0	1	0	0	0	0	0	0	0	0	0	0	0	0	0	0	0	0	0	0	2
	BCI	0	0	0	1	0	0	1	0	0	1	0	0	0	0	1	0	1	0	0	0	0	0	0	0	0	0	0	0	0	0	0	0	5
	CEY	0	0	0	1	1	0	0	0	0	1	0	0	0	0	0	0	1	0	0	0	0	0	0	0	0	0	0	0	0	0	0	0	4
	CEA	0	0	0	1	1	0	0	0	0	1	0	0	0	0	0	0	1	0	0	0	0	0	0	0	0	0	0	0	0	0	0	0	4
	ASY	0	0	0	1	1	0	0	0	0	1	0	0	0	0	1	0	1	0	0	0	0	0	0	0	0	0	0	0	0	0	0	0	5
	YPG	0	1	0	1	1	0	0	0	0	1	0	0	0	1	1	1	1	0	0	0	0	0	0	0	0	0	0	0	0	0	0	0	8
	MEN	0	0	0	1	0	0	1	0	0	1	0	0	0	0	0	0	1	0	0	0	0	0	0	0	0	0	0	0	0	0	0	0	4
	RIP	0	0	0	1	1	0	0	0	0	1	0	0	0	0	1	0	1	0	0	0	0	0	0	0	0	0	0	0	0	0	0	0	5
	HDE	0	0	0	1	1	0	0	0	0	1	0	0	0	0	1	0	1	0	0	0	0	0	0	0	0	0	0	0	1	0	0	0	6
	BEN	0	0	0	1	1	0	0	0	0	1	0	0	0	1	1	0	1	0	0	0	0	0	0	0	0	0	0	0	0	0	0	0	6
	BFL	0	0	0	1	1	0	0	0	0	1	0	0	0	1	1	0	1	0	0	0	0	0	0	0	0	0	0	0	0	0	0	0	6
	BCC	0	0	0	1	1	0	0	0	0	1	0	0	0	1	0	0	1	0	0	0	0	0	0	0	0	0	0	0	0	0	0	0	5
	BUC	0	0	0	1	1	0	0	0	0	1	0	0	0	1	1	0	1	0	0	0	0	0	0	0	0	0	0	0	0	0	0	0	6
	WBR	0	0	0	1	1	0	0	0	0	1	0	0	0	0	1	0	1	0	0	0	0	0	0	0	0	0	0	0	0	0	0	0	5
	SGL	0	0	0	1	1	0	0	0	0	1	0	0	0	1	1	0	1	0	0	0	0	0	0	0	0	0	0	0	0	0	0	0	6
	PES	0	1	0	1	1	0	0	0	0	1	0	0	0	1	1	0	1	0	0	0	0	0	0	0	0	0	0	0	0	0	0	0	7
	SCJ	0	0	0	1	0	0	0	0	0	1	0	0	0	0	1	0	1	0	0	0	0	0	0	0	0	0	0	0	0	0	0	0	4
	SLL	0	0	0	1	0	0	0	0	0	1	0	0	0	0	1	0	1	0	0	0	0	0	0	0	0	0	0	0	0	0	0	0	4
	SAPI	0	0	0	1	0	0	0	0	0	1	0	0	0	0	1	0	1	0	0	0	0	0	0	0	0	0	0	0	0	0	0	0	4
	OHO	0	0	0	1	1	1	0	1	0	1	0	0	0	0	1	1	1	0	0	0	0	0	0	0	0	0	0	0	0	0	0	0	8
	FTE	0	0	0	1	1	1	0	0	0	1	0	0	0	0	1	1	1	0	0	1	0	0	0	0	0	0	0	0	0	0	0	0	8
	FIN	0	0	0	1	1	1	0	0	0	1	0	0	0	1	1	1	1	0	0	1	0	0	0	0	0	0	0	0	0	0	0	0	9
	ZPR	0	1	0	1	1	1	0	0	0	1	0	0	0	1	1	1	1	0	0	1	0	0	0	0	0	0	0	0	0	1	0	1	12
	ALM	0	0	0	1	1	1	0	0	0	1	0	0	0	1	1	1	1	0	0	1	0	0	0	0	0	0	0	0	0	0	0	0	9
	PKO	0	0	0	1	1	1	0	0	0	1	0	0	0	1	1	1	1	0	0	1	0	0	0	0	0	0	0	0	0	0	0	0	9
	FLI	0	0	0	1	1	1	0	0	0	1	0	0	0	1	1	1	1	0	0	1	0	0	0	0	0	0	0	0	0	0	0	0	9
	CHU	0	1	0	1	1	1	0	0	0	1	0	0	0	1	1	1	1	0	0	0	0	0	0	0	0	0	0	0	0	0	0	0	9
	SLR	0	0	0	1	1	0	1	1	1	1	0	0	0	1	0	0	1	0	0	0	0	0	0	0	0	0	0	0	0	0	0	0	8
	SCD	0	0	0	1	0	1	1	1	1	1	0	0	0	1	1	0	1	0	0	0	0	0	0	0	0	0	0	0	1	0	0	0	10
	SSM	0	0	0	1	0	0	1	1	1	1	0	0	0	1	1	0	1	0	0	0	0	0	0	0	0	0	0	0	1	0	0	0	9
	SBU	0	0	0	1	0	1	1	0	0	1	0	0	0	1	0	0	1	0	0	0	0	0	0	0	0	0	0	0	1	0	0	0	7
	AKA	0	0	0	1	0	1	0	0	1	1	0	0	0	1	0	0	1	0	0	0	0	0	0	0	0	0	0	0	0	0	0	0	6
	TBD	0	0	0	1	1	0	1	0	0	1	0	0	0	1	1	0	0	0	0	0	0	0	0	0	0	0	0	0	0	1	0	1	8
	CVI	0	0	0	1	1	0	0	0	1	1	0	0	0	1	1	0	1	0	0	1	0	0	1	0	0	0	0	0	0	0	0	0	9
	NEU	0	0	0	1	1	0	0	0	0	1	0	0	0	1	1	0	1	0	0	0	0	0	0	0	0	0	0	0	0	1	0	1	8
	CCS	0	0	0	1	1	0	0	0	1	1	0	0	0	1	1	0	1	0	0	1	0	0	0	0	0	0	0	0	0	0	0	0	8
	ELI	0	0	0	1	1	1	0	1	0	1	0	0	0	1	1	0	1	0	0	1	0	0	0	0	0	0	0	0	0	0	0	0	9
	PHL	0	0	0	1	1	1	0	0	0	1	0	0	0	1	1	0	1	0	0	1	0	0	1	0	0	0	0	0	0	0	0	0	9
	OCO	0	0	0	1	1	0	0	0	0	1	0	0	0	1	1	0	1	1	0	0	0	1	0	0	0	0	0	1	0	1	0	1	11
	HEL	0	0	0	1	1	1	0	0	0	1	0	0	0	1	1	0	1	0	0	1	0	1	1	0	0	0	0	0	0	0	0	0	10
	HAA	0	1	0	1	1	0	0	0	0	1	0	0	0	1	1	0	1	0	0	0	0	0	1	0	0	0	0	0	0	1	0	1	10
	SON	0	0	0	1	1	1	0	0	0	1	0	0	0	1	1	1	1	0	0	1	0	0	0	0	0	0	0	0	0	1	0	1	11
	ECO	0	1	0	1	1	0	1	0	0	1	0	0	0	1	1	1	1	0	0	0	0	1	0	0	0	0	0	1	0	0	0	0	11
	PFQ	0	0	0	1	1	0	1	0	0	1	0	0	0	1	1	1	1	0	0	0	0	1	0	0	0	0	0	0	0	0	0	0	9
	MBJ	0	0	0	0	0	0	1	1	1	1	0	0	0	0	1	0	0	0	0	0	0	0	0	0	0	0	0	0	1	0	0	0	6
	ACL	0	0	0	1	0	0	0	0	0	1	0	0	0	0	0	0	1	0	0	0	0	0	0	0	0	0	0	0	0	0	0	0	3
	SUM	0	6	0	68	59	15	10	10	7	60	0	0	0	42	40	13	67	1	0	12	0	4	4	0	0	0	0	2	5	6	0	6

## Sheet: FAD(B2)-utilizing
Enzymes that utilize Flavin adenine dinucleotide	Organism KEGG abbreviation	1.1.1.158	1.1.1.204	1.1.1.28	1.1.2.3	1.1.2.4	1.1.3.10	1.1.3.12	1.1.3.13	1.1.3.15	1.1.3.17	1.1.3.19	1.1.3.21	1.1.3.23	1.1.3.3	1.1.3.37	1.1.3.38	1.1.3.39	1.1.3.4	1.1.3.41	1.1.3.6	1.1.3.7	1.1.3.8	1.1.5.3	1.1.5.4	1.1.99.10	1.1.99.13	1.1.99.16	1.1.99.18	1.1.99.2	1.1.99.21	1.1.99.27	1.1.99.29	1.1.99.3	1.1.99.4	1.1.99.6	1.1.99.9	1.10.3.4	1.10.99.2	1.11.1.1	1.12.1.2	1.12.98.1	1.13.11.32	1.13.12.1	1.13.12.16	1.13.12.2	1.13.12.4	1.13.12.9	1.14.12.10
1.1.1.158	BPI	0	0	0	0	0	0	0	0	0	0	0	0	0	0	0	0	0	0	0	0	0	0	1	0	0	0	0	0	0	0	0	0	0	0	0	0	0	0	0	0	0	0	0	0	0	0	0	0
1.1.1.204	UDI	0	0	0	0	0	0	0	0	0	0	0	0	0	0	0	0	0	0	0	0	0	0	0	0	0	0	0	0	0	0	0	0	0	0	0	0	0	0	0	0	0	0	0	0	0	0	0	0
1.1.1.28	SMUP	0	0	0	0	0	0	0	0	0	0	0	0	0	0	0	0	0	0	0	0	0	0	0	0	0	0	0	0	0	0	0	0	0	0	0	0	0	0	0	0	0	0	0	0	0	0	0	0
1.1.2.3	SUM	0	0	0	0	0	0	0	0	0	0	0	0	0	0	0	0	0	0	0	0	0	0	0	0	0	0	0	0	0	0	0	0	0	0	0	0	0	0	0	0	0	0	0	0	0	0	0	0
1.1.2.4	SMS	0	0	0	0	0	0	0	0	0	0	0	0	0	0	0	0	0	0	0	0	0	0	0	0	0	0	0	0	0	0	0	0	0	0	0	0	0	0	0	0	0	0	0	0	0	0	0	0
1.1.3.10	SMG	0	0	0	0	0	0	0	0	0	0	0	0	0	0	0	0	0	0	0	0	0	0	0	0	0	0	0	0	0	0	0	0	0	0	0	0	0	0	0	0	0	0	0	0	0	0	0	0
1.1.3.12	CHE	0	0	0	0	0	0	0	0	0	0	0	0	0	0	0	0	0	0	0	0	0	0	0	0	0	0	0	0	0	0	0	0	0	0	0	0	0	0	0	0	0	0	0	0	0	0	0	0
1.1.3.13	BRE	0	0	0	0	0	0	0	0	0	0	0	0	0	0	0	0	0	0	0	0	0	0	0	0	0	0	0	0	0	0	0	0	0	0	0	0	0	0	0	0	0	0	0	0	0	0	0	0
1.1.3.15	BBU	0	0	0	0	0	0	0	0	0	0	0	0	0	0	0	0	0	0	0	0	0	0	1	0	0	0	0	0	0	0	0	0	0	0	0	0	0	0	0	0	0	0	0	0	0	0	0	0
1.1.3.17	ZIN	0	0	0	0	0	0	0	0	0	0	0	0	0	0	0	0	0	0	0	0	0	0	0	0	0	0	0	0	0	0	0	0	0	0	0	0	0	0	0	0	0	0	0	0	0	0	0	0
1.1.3.19	NDL	0	0	0	0	0	0	0	0	0	0	0	0	0	0	0	0	0	0	0	0	0	0	0	0	0	0	0	0	0	0	0	0	0	0	0	0	0	0	0	0	0	0	0	0	0	0	0	0
1.1.3.21	TPQ	0	0	0	0	0	0	0	0	0	0	0	0	0	0	0	0	0	0	0	0	0	0	0	0	0	0	0	0	0	0	0	0	0	0	0	0	0	0	0	0	0	0	0	0	0	0	0	0
1.1.3.23	SSDC	0	0	0	0	0	0	0	0	0	0	0	0	0	0	0	0	0	0	0	0	0	0	0	0	0	0	0	0	0	0	0	0	0	0	0	0	0	0	0	0	0	0	0	0	0	0	0	0
1.1.3.3	HCI	0	0	0	0	0	0	0	0	0	0	0	0	0	0	0	0	0	0	0	0	0	0	0	0	0	0	0	0	0	0	0	0	0	0	0	0	0	0	0	0	0	0	0	0	0	0	0	0
1.1.3.37	LAS	0	0	0	0	0	0	0	0	0	0	0	0	0	0	0	0	0	0	0	0	0	0	0	0	0	0	0	0	0	0	0	0	0	0	0	0	0	0	0	0	0	0	0	0	0	0	0	0
1.1.3.38	BHE	0	0	0	1	0	0	0	0	0	0	0	0	0	0	0	0	0	0	0	0	0	0	1	0	0	0	0	0	0	0	0	0	0	0	0	0	0	0	0	0	0	0	0	0	0	0	0	0
1.1.3.39	BQU	0	0	0	1	0	0	0	0	0	0	0	0	0	0	0	0	0	0	0	0	0	0	0	0	0	0	0	0	0	0	0	0	0	0	0	0	0	0	0	0	0	0	0	0	0	0	0	0
1.1.3.4	APH	0	0	0	0	0	0	0	0	0	0	0	0	0	0	0	0	0	0	0	0	0	0	0	0	0	0	0	0	0	0	0	0	0	0	0	0	0	0	0	0	0	0	0	0	0	0	0	0
1.1.3.41	ECH	0	0	0	0	0	0	0	0	0	0	0	0	0	0	0	0	0	0	0	0	0	0	0	0	0	0	0	0	0	0	0	0	0	0	0	0	0	0	0	0	0	0	0	0	0	0	0	0
1.1.3.6	WPI	0	0	0	0	0	0	0	0	0	0	0	0	0	0	0	0	0	0	0	0	0	0	0	0	0	0	0	0	0	0	0	0	0	0	0	0	0	0	0	0	0	0	0	0	0	0	0	0
1.1.3.7	WCL	0	0	0	0	0	0	0	0	0	0	0	0	0	0	0	0	0	0	0	0	0	0	0	0	0	0	0	0	0	0	0	0	0	0	0	0	0	0	0	0	0	0	0	0	0	0	0	0
1.1.3.8	WOL	0	0	0	0	0	0	0	0	0	0	0	0	0	0	0	0	0	0	0	0	0	0	0	0	0	0	0	0	0	0	0	0	0	0	0	0	0	0	0	0	0	0	0	0	0	0	0	0
1.1.5.3	WRI	0	0	0	0	0	0	0	0	0	0	0	0	0	0	0	0	0	0	0	0	0	0	0	0	0	0	0	0	0	0	0	0	0	0	0	0	0	0	0	0	0	0	0	0	0	0	0	0
1.1.5.4	OTT	0	0	0	0	0	0	0	0	0	0	0	0	0	0	0	0	0	0	0	0	0	0	0	0	0	0	0	0	0	0	0	0	0	0	0	0	0	0	0	0	0	0	0	0	0	0	0	0
1.1.99.10	RPQ	0	0	0	0	0	0	0	0	0	0	0	0	0	0	0	0	0	0	0	0	0	0	0	0	0	0	0	0	0	0	0	0	0	0	0	0	0	0	0	0	0	0	0	0	0	0	0	0
1.1.99.13	RFE	0	0	0	0	0	0	0	0	0	0	0	0	0	0	0	0	0	0	0	0	0	0	0	0	0	0	0	0	0	0	0	0	0	0	0	0	0	0	0	0	0	0	0	0	0	0	0	0
1.1.99.16	RMC	0	0	0	0	0	0	0	0	0	0	0	0	0	0	0	0	0	0	0	0	0	0	0	0	0	0	0	0	0	0	0	0	0	0	0	0	0	0	0	0	0	0	0	0	0	0	0	0
1.1.99.18	RAM	0	0	0	0	0	0	0	0	0	0	0	0	0	0	0	0	0	0	0	0	0	0	0	0	0	0	0	0	0	0	0	0	0	0	0	0	0	0	0	0	0	0	0	0	0	0	0	0
1.1.99.2	FTT	0	0	0	1	0	0	0	0	0	0	0	0	0	0	0	0	0	0	0	0	0	0	1	0	0	0	0	0	0	0	0	0	0	0	0	0	0	0	0	0	0	0	0	0	0	0	0	0
1.1.99.21	PLR	0	0	0	0	0	0	0	0	0	0	0	0	0	0	0	0	0	0	0	0	0	0	0	0	0	0	0	0	0	0	0	0	0	0	0	0	0	0	0	0	0	0	0	0	0	0	0	0
1.1.99.27	PLY	0	0	0	0	0	0	0	0	0	0	0	0	0	0	0	0	0	0	0	0	0	0	0	0	0	0	0	0	0	0	0	0	0	0	0	0	0	0	0	0	0	0	0	0	0	0	0	0
1.1.99.29	CRP	0	0	0	0	0	0	0	0	0	0	0	0	0	1	0	0	0	0	0	0	0	0	0	1	0	0	0	0	0	0	0	0	0	0	0	0	0	0	0	0	0	0	0	0	0	0	0	0
1.1.99.3	BCI	0	0	0	0	0	0	0	0	0	0	0	0	0	1	0	0	0	0	0	0	0	0	0	1	0	0	0	0	0	0	0	0	0	0	0	0	0	0	0	0	0	0	0	0	0	0	0	0
1.1.99.4	CEY	0	0	0	0	0	0	0	0	0	0	0	0	0	0	0	0	0	0	0	0	0	0	0	0	0	0	0	0	0	0	0	0	0	0	0	0	0	0	0	0	0	0	0	0	0	0	0	0
1.1.99.6	CEA	0	0	0	0	0	0	0	0	0	0	0	0	0	0	0	0	0	0	0	0	0	0	0	0	0	0	0	0	0	0	0	0	0	0	0	0	0	0	0	0	0	0	0	0	0	0	0	0
1.1.99.9	ASY	0	0	0	0	0	0	0	0	0	0	0	0	0	0	0	0	0	0	0	0	0	0	0	0	0	0	0	0	0	0	0	0	0	0	0	0	0	0	0	0	0	0	0	0	0	0	0	0
1.10.3.4	YPG	0	0	1	1	0	0	0	0	0	0	0	0	0	0	0	0	0	0	0	0	0	0	1	0	0	0	0	0	0	0	0	0	0	0	0	0	0	0	0	0	0	0	0	0	0	0	0	0
1.10.99.2	MEN	0	0	0	0	0	0	0	0	0	0	0	0	0	0	0	0	0	0	0	0	0	0	0	0	0	0	0	0	0	0	0	0	0	0	0	0	0	0	0	0	0	0	0	0	0	0	0	0
1.11.1.1	RIP	0	0	1	0	0	0	0	0	0	0	0	0	0	0	0	0	0	0	0	0	0	0	0	0	0	0	0	0	0	0	0	0	0	0	0	0	0	0	0	0	0	0	0	0	0	0	0	0
1.12.1.2	HDE	0	0	1	0	0	0	0	0	0	0	0	0	0	0	0	0	0	0	0	0	0	0	0	0	0	0	0	0	0	0	0	0	0	0	0	0	0	0	0	0	0	0	0	0	0	0	0	0
1.12.98.1	BEN	0	0	0	0	0	0	0	0	0	0	0	0	0	1	0	0	0	0	0	0	0	0	0	1	0	0	0	0	0	0	0	0	0	0	0	0	0	0	0	0	0	0	0	0	0	0	0	0
1.13.11.32	BFL	0	0	0	0	0	0	0	0	0	0	0	0	0	1	0	0	0	0	0	0	0	0	0	1	0	0	0	0	0	0	0	0	0	0	0	0	0	0	0	0	0	0	0	0	0	0	0	0
1.13.12.1	BCC	0	0	0	0	0	0	0	0	0	0	0	0	0	0	0	0	0	0	0	0	0	0	0	0	0	0	0	0	0	0	0	0	0	0	0	0	0	0	0	0	0	0	0	0	0	0	0	0
1.13.12.16	BUC	0	0	0	0	0	0	0	0	0	0	0	0	0	0	0	0	0	0	0	0	0	0	0	0	0	0	0	0	0	0	0	0	0	0	0	0	0	0	0	0	0	0	0	0	0	0	0	0
1.13.12.2	WBR	0	0	0	0	0	0	0	0	0	0	0	0	0	1	0	0	0	0	0	0	0	0	0	1	0	0	0	0	0	0	0	0	0	0	0	0	0	0	0	0	0	0	0	0	0	0	0	0
1.13.12.4	SGL	0	0	0	0	0	0	0	0	0	0	0	0	0	1	0	0	0	0	0	0	0	0	1	1	0	0	0	0	0	0	0	0	0	0	0	0	0	0	0	0	0	0	0	0	0	0	0	0
1.13.12.9	PES	0	0	0	0	0	0	0	0	0	0	0	0	0	1	0	0	0	0	0	0	0	0	0	1	0	0	0	0	0	0	0	0	0	0	0	0	0	0	0	0	0	0	0	0	0	0	0	0
1.14.12.10	SCJ	0	0	0	0	0	0	0	0	0	0	0	0	0	0	0	0	0	0	0	0	0	0	1	0	0	0	0	0	0	0	0	0	0	0	0	0	0	0	0	0	0	0	0	0	0	0	0	0
1.14.12.12	SLL	0	0	0	0	0	0	0	0	0	0	0	0	0	0	0	0	0	0	0	0	0	0	0	0	0	0	0	0	0	0	0	0	0	0	0	0	0	0	0	0	0	0	0	0	0	0	0	0
1.14.12.17	SAPI	0	0	1	0	0	0	0	0	0	0	0	0	0	0	0	0	0	0	0	0	0	0	1	0	0	0	0	0	0	0	0	0	0	0	0	0	0	0	0	0	0	0	0	0	0	0	0	0
1.14.12.21	OHO	0	0	0	0	0	0	0	0	1	0	0	0	0	0	0	0	0	0	0	1	0	0	0	0	0	0	0	0	0	0	0	0	0	0	0	0	0	0	0	0	0	0	0	0	0	0	0	0
1.14.12.3	FTE	0	0	0	0	0	0	0	0	1	0	0	0	0	0	0	0	0	0	0	0	0	0	0	0	0	0	0	0	0	0	0	0	0	0	0	0	0	0	0	0	0	0	0	1	0	0	0	0
1.14.12.4	FIN	0	0	0	0	0	0	0	0	1	0	0	0	0	1	0	0	0	0	0	0	0	0	0	1	0	0	0	0	0	0	0	0	0	0	0	0	0	0	0	0	0	0	0	1	0	0	0	0
1.14.12.5	ZPR	0	0	1	1	0	0	0	0	0	0	0	0	0	1	0	0	0	0	0	0	0	0	1	1	0	0	0	0	0	0	0	0	0	0	0	0	0	0	0	0	0	0	0	0	0	0	0	0
1.14.12.7	ALM	0	0	1	0	0	0	0	0	0	0	0	0	0	0	0	0	0	0	1	0	0	0	1	0	0	0	0	0	0	0	0	0	0	0	0	0	0	0	0	0	0	0	0	0	0	0	0	0
1.14.12.8	PKO	0	0	1	0	0	0	0	0	1	0	0	0	0	1	0	0	0	0	0	0	0	0	0	1	0	0	0	0	0	0	0	0	0	0	0	0	0	0	0	0	0	0	0	0	0	0	0	0
1.14.13.1	FLI	0	0	0	0	0	0	0	0	1	0	0	0	0	0	0	0	0	0	0	1	0	0	0	0	0	0	0	0	0	0	0	0	0	0	0	0	0	0	0	0	0	0	0	0	0	0	0	0
1.14.13.10	CHU	0	0	1	0	0	0	0	0	0	0	0	0	0	0	0	0	0	0	0	0	0	0	1	0	0	0	0	0	0	0	0	0	0	0	0	0	0	0	0	0	0	0	0	0	0	0	0	0
1.14.13.105	SLR	0	0	1	0	0	0	0	0	0	0	0	0	0	0	0	0	0	0	0	0	0	0	1	0	0	0	0	0	0	0	0	0	0	0	0	0	0	0	0	0	0	0	0	0	0	0	0	0
1.14.13.107	SCD	0	0	1	0	0	0	0	0	0	0	0	0	0	0	0	0	0	0	0	0	0	0	1	0	0	0	0	0	0	0	0	0	0	0	0	0	0	0	0	0	0	0	0	0	0	0	0	0
1.14.13.114	SSM	0	0	1	0	0	0	0	0	0	0	0	0	0	0	0	0	0	0	0	0	0	0	1	0	0	0	0	0	0	0	0	0	0	0	0	0	0	0	0	0	0	0	0	0	0	0	0	0
1.14.13.18	SBU	0	0	1	0	0	0	0	0	1	0	0	0	0	0	0	0	0	0	0	0	0	0	0	0	0	0	0	0	0	0	0	0	0	0	0	0	0	0	0	0	0	0	0	0	0	0	0	0
1.14.13.19	AKA	0	0	0	1	1	0	0	0	0	0	0	0	0	0	0	0	0	0	0	0	0	0	1	0	0	0	0	0	0	0	0	0	0	0	0	0	0	0	0	0	0	0	0	1	0	0	0	0
1.14.13.2	TBD	0	0	1	0	0	0	0	0	1	0	0	0	0	0	0	0	0	0	0	0	0	0	0	0	0	0	0	0	0	0	0	0	0	0	0	0	0	0	0	0	0	0	0	1	0	0	0	0
1.14.13.20	CVI	0	0	0	0	0	0	0	0	0	0	0	0	0	0	0	0	0	0	0	1	0	0	1	0	0	0	0	0	0	0	0	0	0	0	0	0	0	0	0	0	0	0	0	1	0	0	0	0
1.14.13.22	NEU	0	0	1	0	0	0	0	0	1	0	0	0	0	0	0	0	0	0	0	0	0	0	1	0	0	0	0	0	0	0	0	0	0	0	0	0	0	0	0	0	0	0	0	0	0	0	0	0
1.14.13.23	CCS	0	0	0	1	0	0	0	0	0	0	0	0	0	0	0	0	0	0	0	0	0	0	0	0	0	0	0	0	0	0	0	0	0	0	0	0	0	0	0	0	0	0	0	1	0	0	0	0
1.14.13.24	ELI	0	0	0	1	0	0	0	0	0	0	0	0	0	0	0	0	0	0	0	0	0	0	1	0	0	0	0	0	0	0	0	0	0	0	0	0	0	0	0	0	0	0	0	1	0	0	0	0
1.14.13.25	PHL	0	0	1	1	0	0	0	0	0	0	0	0	0	0	0	0	0	0	0	0	0	0	1	0	0	0	0	0	0	0	0	0	0	0	0	0	0	0	0	0	0	0	0	0	0	0	0	0
1.14.13.27	OCO	0	0	0	1	1	0	0	0	1	0	0	0	0	0	0	0	0	0	0	0	0	0	1	0	0	0	0	0	0	0	0	0	0	0	0	0	0	0	0	0	0	0	0	0	0	0	0	0
1.14.13.29	HEL	0	0	0	1	0	0	0	0	1	0	0	0	0	0	0	0	0	0	0	0	0	0	1	0	0	0	0	0	0	1	0	0	1	0	0	0	0	0	0	0	0	0	0	1	0	0	0	0
1.14.13.3	HAA	0	0	1	1	1	0	0	0	0	0	0	0	0	1	0	0	0	0	0	0	0	0	1	1	0	0	0	0	0	0	0	0	1	0	0	0	0	0	0	0	0	0	0	1	0	0	0	0
1.14.13.32	SON	0	0	1	0	0	0	0	0	0	0	0	0	0	0	0	0	0	0	0	0	0	0	1	0	0	0	0	0	0	0	0	0	0	0	0	0	0	0	0	0	0	0	0	1	0	0	0	0
1.14.13.33	ECO	0	0	1	1	0	0	0	0	1	0	0	0	0	1	0	0	0	0	0	0	0	0	1	1	0	0	0	0	0	0	0	0	0	0	0	0	0	0	0	0	0	0	0	0	0	0	0	0
1.14.13.39	PFQ	0	0	1	0	0	0	0	0	0	0	0	0	0	0	0	0	0	0	0	0	0	0	1	0	0	0	0	0	0	0	0	0	1	0	0	0	0	0	0	0	0	0	0	0	0	0	0	0
1.14.13.4	MBJ	0	0	0	0	1	0	0	0	0	0	0	0	0	0	0	0	0	0	0	0	0	0	1	0	0	0	0	0	0	0	0	0	0	0	0	0	0	0	0	0	0	0	0	0	0	0	0	0
1.14.13.40	ACL	0	0	0	0	0	0	0	0	1	0	0	0	0	0	0	0	0	0	0	0	0	0	0	0	0	0	0	0	0	0	0	0	0	0	0	0	0	0	0	0	0	0	0	0	0	0	0	0
1.14.13.5	SUM	0	0	19	13	4	0	0	0	12	0	0	0	0	12	0	0	0	0	1	3	0	0	26	12	0	0	0	0	0	1	0	0	3	0	0	0	0	0	0	0	0	0	0	10	0	0	0	0
1.14.13.50
1.14.13.54
1.14.13.58
1.14.13.59
1.14.13.6
1.14.13.63
1.14.13.64
1.14.13.7
1.14.13.8
1.14.13.84
1.14.13.9
1.14.13.90
1.14.13.92
1.14.14.3
1.14.14.5
1.14.14.6
1.14.14.7
1.14.21.6
1.14.99.21
1.14.99.24
1.14.99.34
1.14.99.7
1.16.1.1
1.16.1.3
1.16.1.4
1.16.1.5
1.16.1.6
1.16.1.7
1.16.1.8
1.16.8.1
1.17.1.4
1.17.1.5
1.17.3.2
1.17.3.3
1.17.99.1
1.17.99.5
1.18.1.1
1.18.1.2
1.18.1.3
1.18.1.4
1.2.1.36
1.2.1.58
1.2.2.2
1.2.2.4
1.2.3.1
1.2.3.3
1.2.3.4
1.2.3.6
1.2.3.7
1.2.5.1
1.2.99.2
1.21.3.3
1.21.99.1
1.22.1.1
1.3.1.14
1.3.1.15
1.3.1.2
1.3.1.31
1.3.1.34
1.3.1.52
1.3.3.1
1.3.3.12
1.3.3.4
1.3.3.6
1.3.3.7
1.3.5.1
1.3.99.1
1.3.99.10
1.3.99.12
1.3.99.13
1.3.99.17
1.3.99.2
1.3.99.20
1.3.99.21
1.3.99.24
1.3.99.3
1.3.99.7
1.4.1.13
1.4.1.14
1.4.3.1
1.4.3.10
1.4.3.11
1.4.3.12
1.4.3.14
1.4.3.15
1.4.3.16
1.4.3.19
1.4.3.2
1.4.3.23
1.4.3.3
1.4.3.4
1.4.3.5
1.4.5.1
1.4.7.1
1.4.99.1
1.4.99.5
1.5.1.12
1.5.1.20
1.5.1.29
1.5.3.1
1.5.3.10
1.5.3.11
1.5.3.13
1.5.3.14
1.5.3.15
1.5.3.16
1.5.3.17
1.5.3.2
1.5.3.5
1.5.3.6
1.5.5.1
1.5.8.1
1.5.8.2
1.5.99.1
1.5.99.12
1.5.99.13
1.5.99.2
1.5.99.4
1.5.99.6
1.5.99.8
1.6.1.1
1.6.2.2
1.6.2.4
1.6.2.5
1.6.3.1
1.6.4.2
1.6.4.5
1.6.5.2
1.6.5.3
1.6.5.7
1.6.6.1
1.6.99.1
1.6.99.3
1.6.99.6
1.7.1.1
1.7.1.2
1.7.1.3
1.7.1.4
1.7.2.1
1.7.3.1
1.7.3.5
1.7.99.1
1.8.1.10
1.8.1.12
1.8.1.14
1.8.1.15
1.8.1.16
1.8.1.2
1.8.1.4
1.8.1.5
1.8.1.7
1.8.1.9
1.8.3.2
1.8.3.3
1.8.3.5
1.8.99.2
2.1.1.13
2.1.1.148
2.1.1.61
2.1.1.74
2.2.1.6
2.3.1.12
2.3.1.168
2.5.1.26
2.7.1.161
2.7.1.42
2.7.13.3
3.13.1.3
3.6.1.18
4.1.1.36
4.1.1.47
4.1.99.13
4.1.99.3
4.2.1.120
4.2.3.5
4.6.1.15
5.3.3.2
5.3.3.3
5.4.99.9
[truncated: 210 more columns]

## Sheet: FMN(B2)-utilizing
Enzymes that utilize Flavin mononucleotide	Organism KEGG abbreviation	1.1.1.100	1.1.2.3	1.1.3.15	1.1.99.27	1.1.99.31	1.13.12.16	1.13.12.4	1.14.12.7	1.14.12.8	1.14.13.3	1.14.13.39	1.14.14.1	1.14.14.3	1.14.14.5	1.14.14.6	1.14.99.24	1.16.1.8	1.16.8.1	1.17.4.1	1.22.1.1	1.3.1.14	1.3.1.2	1.3.1.24	1.3.1.34	1.3.1.42	1.3.1.9	1.3.3.1	1.3.3.7	1.3.5.2	1.3.99.24	1.4.1.13	1.4.1.14	1.4.3.5	1.4.7.1	1.5.1.29	1.5.1.30	1.5.1.34	1.5.3.1	1.5.8.1	1.5.8.2	1.5.99.1	1.5.99.4	1.6.2.4	1.6.5.7	1.6.8.1	1.6.99.1	1.6.99.3	1.6.99.5
1.1.1.100	BPI	1	0	0	0	0	0	0	0	0	0	0	0	0	0	0	0	0	0	1	0	0	0	0	0	0	1	0	0	0	0	0	0	1	0	0	0	0	0	0	0	0	0	0	0	0	0	1	0
1.1.2.3	UDI	0	0	0	0	0	0	0	0	0	0	0	0	0	0	0	0	0	0	0	0	0	0	0	0	0	0	0	0	0	0	0	0	0	0	0	0	0	0	0	0	0	0	0	0	0	0	0	0
1.1.3.15	SMUP	0	0	0	0	0	0	0	0	0	0	0	0	0	0	0	0	0	0	0	0	0	0	0	0	0	0	0	0	0	0	0	0	0	0	0	0	0	0	0	0	0	0	0	0	0	0	1	0
1.1.99.27	SUM	0	0	0	0	0	0	0	0	0	0	0	0	0	0	0	0	0	0	0	0	0	0	0	0	0	0	0	0	0	0	0	0	0	0	0	0	0	0	0	0	0	0	0	0	0	0	1	0
1.1.99.31	SMS	0	0	0	0	0	0	0	0	0	0	0	0	0	0	0	0	0	0	0	0	0	0	0	0	0	0	0	0	0	0	0	0	0	0	0	0	0	0	0	0	0	0	0	0	0	0	1	0
1.13.12.16	SMG	0	0	0	0	0	0	0	0	0	0	0	0	0	0	0	0	0	0	0	0	0	0	0	0	0	0	0	0	0	0	0	0	0	0	0	0	0	0	0	0	0	0	0	0	0	0	1	0
1.13.12.4	CHE	1	0	0	0	0	0	0	0	0	0	0	0	0	0	0	0	0	0	1	0	0	0	0	0	0	1	0	0	0	0	0	0	0	0	0	0	0	0	0	0	0	0	0	0	0	0	0	0
1.14.12.7	BRE	0	0	0	0	0	0	0	0	0	0	0	0	0	0	0	0	0	0	1	0	0	0	0	0	0	0	0	0	0	0	0	0	0	0	0	0	0	0	0	0	0	0	0	0	0	0	0	0
1.14.12.8	BBU	0	0	0	0	0	0	0	0	0	0	0	0	0	0	0	0	0	0	0	0	0	0	0	0	0	0	0	0	0	0	0	0	0	0	0	0	0	0	0	0	0	0	0	0	0	0	0	0
1.14.13.3	ZIN	0	0	0	0	0	0	0	0	0	0	0	0	0	0	0	0	0	0	0	0	0	0	0	0	0	0	0	0	0	0	0	0	0	0	0	0	0	0	0	0	0	0	0	0	0	0	0	0
1.14.13.39	NDL	0	0	0	0	0	0	0	0	0	0	0	0	0	0	0	0	0	0	0	0	0	0	0	0	0	0	0	0	0	0	0	0	0	0	0	0	0	0	0	0	0	0	0	0	0	0	0	0
1.14.14.1	TPQ	0	0	0	0	0	0	0	0	0	0	0	0	0	0	0	0	0	0	0	0	0	0	0	0	0	0	0	0	0	0	0	0	0	0	0	0	0	0	0	0	0	0	0	0	0	0	0	0
1.14.14.3	SSDC	0	0	0	0	0	0	0	0	0	0	0	0	0	0	0	0	0	0	1	0	0	0	0	0	0	0	0	0	0	0	0	0	0	0	0	0	0	0	0	0	0	0	0	0	0	0	0	0
1.14.14.5	HCI	0	0	0	0	0	0	0	0	0	0	0	0	0	0	0	0	0	0	0	0	0	0	0	0	0	0	0	0	0	0	0	0	0	0	0	0	0	0	0	0	0	0	0	0	0	0	0	0
1.14.14.6	LAS	1	0	0	0	0	0	0	0	0	0	0	0	0	0	0	0	0	0	1	0	0	0	0	0	0	1	0	0	1	0	0	0	1	0	0	0	0	0	0	0	0	0	0	0	0	0	0	0
1.14.99.24	BHE	1	1	0	0	0	0	0	0	0	0	0	0	0	0	0	0	0	1	1	0	0	0	0	0	0	1	0	0	1	0	0	0	1	0	0	0	0	0	0	0	0	0	0	0	0	0	1	0
1.16.1.8	BQU	1	1	0	0	0	0	0	0	0	0	0	0	0	0	0	0	0	1	1	0	0	0	0	0	0	1	0	0	1	0	0	0	1	0	0	0	0	0	0	0	0	0	0	0	0	0	1	0
1.16.8.1	APH	1	0	0	0	0	0	0	0	0	0	0	0	0	0	0	0	0	0	1	0	0	0	0	0	0	1	0	0	1	0	0	0	1	0	0	0	0	0	0	0	0	0	0	0	0	0	1	0
1.17.4.1	ECH	1	0	0	0	0	0	0	0	0	0	0	0	0	0	0	0	0	0	1	0	0	0	0	0	0	1	0	0	1	0	0	0	1	0	0	0	0	0	0	0	0	0	0	0	0	0	1	0
1.22.1.1	WPI	1	0	0	0	0	0	0	0	0	0	0	0	0	0	0	0	0	0	1	0	0	0	0	0	0	1	0	0	1	0	0	0	1	0	0	0	0	0	0	0	0	0	0	0	0	0	1	0
1.3.1.14	WCL	1	0	0	0	0	0	0	0	0	0	0	0	0	0	0	0	0	0	1	0	0	0	0	0	0	1	0	0	1	0	0	0	1	0	0	0	0	0	0	0	0	0	0	0	0	0	0	0
1.3.1.2	WOL	1	0	0	0	0	0	0	0	0	0	0	0	0	0	0	0	0	0	1	0	0	0	0	0	0	1	0	0	1	0	0	0	1	0	0	0	0	0	0	0	0	0	0	0	0	0	1	0
1.3.1.24	WRI	1	0	0	0	0	0	0	0	0	0	0	0	0	0	0	0	0	0	1	0	0	0	0	0	0	1	0	0	1	0	0	0	1	0	0	0	0	0	0	0	0	0	0	0	0	0	1	0
1.3.1.34	OTT	1	0	0	0	0	0	0	0	0	0	0	0	0	0	0	0	0	0	1	0	0	0	0	0	0	1	0	0	0	0	0	0	0	0	0	0	0	0	0	0	0	0	0	0	0	0	0	0
1.3.1.42	RPQ	1	0	0	0	0	0	0	0	0	0	0	0	0	0	0	0	0	0	1	0	0	0	0	0	0	1	0	0	0	0	0	0	0	0	0	0	0	0	0	0	0	0	0	0	0	0	0	0
1.3.1.9	RFE	1	0	0	0	0	0	0	0	0	0	0	0	0	0	0	0	0	0	1	0	0	0	0	0	0	1	0	0	0	0	0	0	0	0	0	0	0	0	0	0	0	0	0	0	0	0	0	0
1.3.3.1	RMC	1	0	0	0	0	0	0	0	0	0	0	0	0	0	0	0	0	0	1	0	0	0	0	0	0	1	0	0	0	0	0	0	0	0	0	0	0	0	0	0	0	0	0	0	0	0	0	0
1.3.3.7	RAM	1	0	0	0	0	0	0	0	0	0	0	0	0	0	0	0	0	0	1	0	0	0	0	0	0	1	0	0	0	0	0	0	0	0	0	0	0	0	0	0	0	0	0	0	0	0	0	0
1.3.5.2	FTT	1	1	0	0	0	0	0	0	0	0	0	0	0	0	0	0	0	0	1	0	0	0	0	0	0	1	0	0	1	0	0	0	0	0	0	0	1	0	0	0	0	0	0	0	0	0	1	0
1.3.99.24	PLR	0	0	0	0	0	0	0	0	0	0	0	0	0	0	0	0	0	0	0	0	0	0	0	0	0	0	0	0	0	0	0	0	0	0	0	0	0	0	0	0	0	0	0	0	0	0	0	0
1.4.1.13	PLY	0	0	0	0	0	0	0	0	0	0	0	0	0	0	0	0	0	0	0	0	0	0	0	0	0	0	0	0	0	0	0	0	0	0	0	0	0	0	0	0	0	0	0	0	0	0	0	0
1.4.1.14	CRP	0	0	0	0	0	0	0	0	0	0	0	0	0	0	0	0	0	0	0	0	0	0	0	0	0	0	0	0	0	0	0	0	0	0	0	0	0	0	0	0	0	0	0	0	0	0	0	0
1.4.3.5	BCI	1	0	0	0	0	0	0	0	0	0	0	0	0	0	0	0	0	0	1	0	0	0	0	0	0	1	0	0	1	0	0	0	1	0	0	0	0	0	0	0	0	0	0	0	0	0	0	0
1.4.7.1	CEY	1	0	0	0	0	0	0	0	0	0	0	0	0	0	0	0	0	0	1	0	0	0	0	0	0	1	0	0	1	0	0	0	1	0	0	0	0	0	0	0	0	0	0	0	0	0	0	0
1.5.1.29	CEA	1	0	0	0	0	0	0	0	0	0	0	0	0	0	0	0	0	0	1	0	0	0	0	0	0	1	0	0	1	0	0	0	1	0	0	0	0	0	0	0	0	0	0	0	0	0	0	0
1.5.1.30	ASY	1	0	0	0	0	0	0	0	0	0	0	0	0	0	0	0	0	0	1	0	0	0	0	0	0	1	0	0	1	0	0	0	1	0	0	0	0	0	0	0	0	0	0	0	0	0	1	0
1.5.1.34	YPG	1	1	0	0	0	0	0	0	0	0	0	0	0	0	0	0	0	0	1	0	0	0	0	1	0	1	0	0	1	0	1	1	1	0	0	0	0	0	0	0	0	0	0	0	0	0	1	0
1.5.3.1	MEN	1	0	0	0	0	0	0	0	0	0	0	0	0	0	0	0	0	0	1	0	0	0	0	0	0	1	0	0	0	0	0	0	0	0	0	0	0	0	0	0	0	0	0	0	0	0	0	0
1.5.8.1	RIP	1	0	0	0	0	0	0	0	0	0	0	0	0	0	0	0	0	0	1	0	0	0	0	0	0	1	0	0	0	0	0	0	0	0	0	0	0	0	0	0	0	0	0	0	0	0	1	0
1.5.8.2	HDE	1	0	0	0	0	0	0	0	0	0	0	0	0	0	0	0	0	0	1	0	0	0	0	0	0	1	0	0	1	0	0	0	1	0	0	0	0	0	0	0	0	0	0	0	0	0	0	0
1.5.99.1	BEN	1	0	0	0	0	0	0	0	0	0	0	0	0	0	0	0	0	0	1	0	0	0	0	0	0	1	0	0	0	0	0	0	0	0	0	0	0	0	0	0	0	0	0	0	0	0	0	0
1.5.99.4	BFL	1	0	0	0	0	0	0	0	0	0	0	0	0	0	0	0	0	0	1	0	0	0	0	0	0	1	0	0	0	0	0	0	1	0	0	0	0	0	0	0	0	0	0	0	0	0	0	0
1.6.2.4	BCC	1	0	0	0	0	0	0	0	0	0	0	0	0	0	0	0	0	0	0	0	0	0	0	0	0	1	0	0	0	0	0	0	0	0	0	0	0	0	0	0	0	0	0	0	0	0	0	0
1.6.5.7	BUC	1	0	0	0	0	0	0	0	0	0	0	0	0	0	0	0	0	0	1	0	0	0	0	0	0	1	0	0	1	0	0	0	0	0	0	0	0	0	0	0	0	0	0	0	0	0	0	0
1.6.8.1	WBR	1	0	0	0	0	0	0	0	0	0	0	0	0	0	0	0	0	0	1	0	0	0	0	0	0	1	0	0	1	0	0	0	1	0	0	0	0	0	0	0	0	0	0	0	0	0	1	0
1.6.99.1	SGL	1	0	0	0	0	0	0	0	0	0	0	0	0	0	0	0	0	0	1	0	0	0	0	0	0	1	0	0	1	0	0	0	1	0	0	0	0	0	0	0	0	0	0	0	0	0	1	0
1.6.99.3	PES	1	0	0	0	0	0	0	0	0	0	0	0	0	0	0	0	0	0	1	0	0	0	0	0	0	1	0	0	1	0	1	1	1	0	0	0	0	0	0	0	0	0	0	0	0	0	1	0
1.6.99.5	SCJ	0	0	0	0	0	0	0	0	0	0	0	0	0	0	0	0	0	0	1	0	0	0	0	0	0	0	0	0	0	0	0	0	0	0	0	0	0	0	0	0	0	0	0	0	0	0	0	0
1.7.1.0	SLL	0	0	0	0	0	0	0	0	0	0	0	0	0	0	0	0	0	0	1	0	1	0	0	0	0	0	0	0	0	0	0	0	0	0	0	0	0	0	0	0	0	0	0	0	0	0	0	0
1.7.3.5	SAPI	0	0	0	0	0	0	0	0	0	0	0	0	0	0	0	0	0	0	1	0	0	0	0	0	0	0	0	0	0	0	0	0	0	0	0	0	0	0	0	0	0	0	0	0	0	0	0	0
1.8.1.2	OHO	1	0	1	0	0	0	0	0	0	0	0	0	0	0	0	0	0	0	1	0	0	0	0	0	0	1	0	0	1	0	0	0	1	0	0	0	0	0	0	0	0	0	0	0	0	0	1	0
2.3.1.38	FTE	1	0	1	0	0	1	0	0	0	0	0	0	0	0	0	0	0	0	1	0	0	0	0	0	0	1	0	0	1	0	0	0	1	0	0	0	0	0	0	0	0	0	0	0	0	0	1	0
2.3.1.39	FIN	1	0	1	0	0	1	0	0	0	0	0	0	0	0	0	0	0	0	1	0	0	0	0	0	0	1	0	0	1	0	0	0	1	0	0	0	0	0	0	0	0	0	0	0	0	0	1	0
2.3.1.41	ZPR	1	1	0	0	0	0	0	0	0	0	0	0	0	0	0	0	0	0	1	0	0	0	0	0	0	1	0	0	1	0	1	1	1	1	0	0	0	0	0	0	0	0	0	0	0	0	1	0
2.3.1.86	ALM	1	0	0	0	0	0	0	0	0	0	0	0	0	0	0	0	0	0	1	0	0	0	0	0	0	1	0	0	1	0	1	1	1	0	0	0	0	0	0	0	0	0	0	0	0	0	1	0
2.7.1.161	PKO	1	0	1	0	0	0	0	0	0	0	0	0	0	0	0	0	0	0	1	0	0	0	0	0	0	1	0	0	1	0	1	1	1	0	0	0	0	0	0	0	0	0	0	0	0	0	1	0
2.7.11.1	FLI	1	0	1	0	0	0	0	0	0	0	0	0	0	0	0	0	0	0	1	0	0	0	0	0	0	1	0	0	1	0	1	1	1	0	0	0	1	0	0	0	0	0	0	0	0	0	1	0
2.7.7.2	CHU	1	0	0	0	0	0	0	0	0	0	0	0	0	0	0	0	0	0	1	0	0	0	0	0	0	1	0	0	1	0	1	1	1	0	0	0	0	0	0	0	0	0	0	0	0	0	1	0
3.1.2.14	SLR	1	0	0	0	0	0	0	0	0	0	0	0	0	0	0	0	0	0	1	0	1	0	0	1	0	1	0	0	0	0	1	1	1	0	0	0	0	0	0	0	0	0	0	0	0	0	1	0
3.13.1.3	SCD	1	0	0	0	0	0	0	0	0	0	0	0	0	0	0	0	0	0	1	0	1	0	0	0	0	1	0	0	0	0	1	1	1	0	0	0	0	0	0	0	0	0	0	0	0	0	1	0
3.6.1.18	SSM	1	0	0	0	0	0	0	0	0	0	0	0	0	0	0	0	0	0	1	0	1	0	0	0	0	1	0	0	0	0	1	1	1	0	0	0	0	0	0	0	0	0	0	0	0	0	1	0
4.1.1.36	SBU	1	0	1	0	0	0	0	0	0	0	0	0	0	0	0	0	0	0	1	0	1	0	0	0	0	1	0	0	0	0	1	1	0	0	1	0	0	1	0	0	0	0	0	0	0	0	1	0
4.1.99.3	AKA	1	1	0	0	0	1	0	0	0	0	0	0	0	0	0	0	0	0	1	0	0	0	0	0	0	1	0	0	0	0	1	1	1	0	0	0	0	1	0	0	0	0	0	0	0	0	1	0
4.2.1.61	TBD	1	0	1	0	0	1	0	0	0	0	0	0	0	0	0	0	0	0	1	0	0	0	0	0	0	1	0	0	1	0	1	1	0	0	0	0	0	0	0	0	0	0	0	0	0	0	1	0
4.2.3.5	CVI	1	0	0	0	0	1	0	0	0	0	0	0	0	0	0	0	0	0	1	0	0	0	0	1	0	1	0	0	1	0	1	1	1	0	0	0	1	0	0	0	0	0	0	0	0	0	1	0
5.3.3.2	NEU	1	0	1	0	0	0	0	0	0	0	0	0	0	0	0	0	0	0	1	0	0	0	0	0	0	1	0	0	1	0	0	0	0	0	0	0	0	0	0	0	0	0	0	0	0	0	1	0
5.4.99.9	CCS	1	1	0	0	0	1	0	0	0	0	0	0	0	0	0	0	0	0	1	0	0	0	0	0	0	1	0	0	1	0	1	1	1	0	0	0	0	0	0	0	0	0	0	0	0	0	1	0
	ELI	1	1	0	0	0	1	0	0	0	0	0	1	0	0	0	0	0	0	1	0	0	0	0	0	0	1	0	0	1	0	1	1	1	0	0	0	0	0	0	0	0	0	1	0	0	0	1	0
	PHL	1	1	0	0	0	0	0	0	0	0	0	0	0	0	0	0	0	0	1	0	0	0	0	0	0	1	0	0	1	0	1	1	1	0	0	0	0	1	0	0	0	0	0	0	0	0	1	0
	OCO	1	1	1	0	0	0	0	0	0	0	0	0	0	0	0	0	0	0	1	0	0	0	0	0	0	1	0	0	1	0	1	1	1	0	0	0	0	0	0	0	0	0	0	0	0	0	1	0
	HEL	1	1	1	0	1	1	0	0	0	0	0	0	0	0	0	0	0	0	1	0	0	0	0	1	0	1	0	0	1	0	1	1	1	0	0	0	0	1	0	0	0	0	0	0	0	0	1	0
	HAA	1	1	0	0	0	1	0	0	0	0	0	0	0	1	0	0	0	0	1	0	0	0	0	0	0	1	0	0	1	0	1	1	1	0	1	0	0	0	0	0	0	0	0	0	0	0	1	0
	SON	1	0	0	0	0	1	0	0	0	0	0	0	0	0	0	0	0	0	1	0	0	0	0	1	0	1	0	0	1	0	1	1	1	0	0	0	1	0	0	0	0	0	0	0	0	0	1	0
	ECO	1	1	1	0	0	0	0	0	0	0	0	0	0	1	0	0	0	0	1	0	0	0	0	1	0	1	0	0	1	0	1	1	1	0	1	0	1	0	0	0	0	0	0	0	0	0	1	0
	PFQ	1	0	0	0	0	0	0	0	0	0	0	0	0	0	0	0	0	0	1	0	0	0	0	0	0	1	0	0	1	0	1	1	1	0	0	0	0	0	0	0	0	0	0	0	0	0	1	0
	MBJ	1	0	0	0	0	0	0	0	0	0	0	0	0	0	0	0	0	0	1	0	1	0	0	0	0	1	0	0	0	0	1	1	0	0	0	0	0	1	0	0	0	0	0	0	0	0	0	0
	ACL	1	0	1	0	0	0	0	0	0	0	0	0	0	0	0	0	0	0	1	0	0	0	0	0	0	1	0	0	0	0	0	0	0	0	0	0	0	0	0	0	0	0	0	0	0	0	0	0
	SUM	59	13	12	0	1	10	0	0	0	0	0	1	0	2	0	0	0	2	63	0	6	0	0	6	0	59	0	0	40	0	24	24	42	1	3	0	5	5	0	0	0	0	1	0	0	0	44	0
[truncated: 20 more columns]

## Sheet: NAD_ and_or_NADP(B3)-utilizing
Enzymes that utilize Nicotinamide adenine dinucleotide (P)	Organism KEGG abbreviation	1.1.1.1	1.1.1.10	1.1.1.100	1.1.1.101	1.1.1.102	1.1.1.103	1.1.1.104	1.1.1.105	1.1.1.106	1.1.1.107	1.1.1.108	1.1.1.11	1.1.1.110	1.1.1.111	1.1.1.112	1.1.1.113	1.1.1.114	1.1.1.115	1.1.1.116	1.1.1.117	1.1.1.118	1.1.1.119	1.1.1.12	1.1.1.120	1.1.1.121	1.1.1.122	1.1.1.123	1.1.1.124	1.1.1.125	1.1.1.126	1.1.1.127	1.1.1.128	1.1.1.129	1.1.1.13	1.1.1.130	1.1.1.131	1.1.1.132	1.1.1.133	1.1.1.134	1.1.1.135	1.1.1.136	1.1.1.137	1.1.1.138	1.1.1.14	1.1.1.140	1.1.1.141	1.1.1.142	1.1.1.143
1.1.1.1	BPI	0	0	1	0	0	0	0	0	0	0	0	0	0	0	0	0	0	0	0	0	0	0	0	0	0	0	0	0	0	0	0	0	0	0	0	0	0	0	0	0	0	0	0	0	0	0	0	0
1.1.1.103	UDI	0	0	0	0	0	0	0	0	0	0	0	0	0	0	0	0	0	0	0	0	0	0	0	0	0	0	0	0	0	0	0	0	0	0	0	0	0	0	0	0	0	0	0	0	0	0	0	0
1.1.1.105	SMUP	0	0	0	0	0	0	0	0	0	0	0	0	0	0	0	0	0	0	0	0	0	0	0	0	0	0	0	0	0	0	0	0	0	0	0	0	0	0	0	0	0	0	0	0	0	0	0	0
1.1.1.107	SUM	0	0	0	0	0	0	0	0	0	0	0	0	0	0	0	0	0	0	0	0	0	0	0	0	0	0	0	0	0	0	0	0	0	0	0	0	0	0	0	0	0	0	0	0	0	0	0	0
1.1.1.108	SMS	0	0	0	0	0	0	0	0	0	0	0	0	0	0	0	0	0	0	0	0	0	0	0	0	0	0	0	0	0	0	0	0	0	0	0	0	0	0	0	0	0	0	0	0	0	0	0	0
1.1.1.11	SMG	0	0	0	0	0	0	0	0	0	0	0	0	0	0	0	0	0	0	0	0	0	0	0	0	0	0	0	0	0	0	0	0	0	0	0	0	0	0	0	0	0	0	0	0	0	0	0	0
1.1.1.116	CHE	0	0	1	0	0	0	0	0	0	0	0	0	0	0	0	0	0	0	0	0	0	0	0	0	0	0	0	0	0	0	0	0	0	0	0	0	0	1	0	0	0	0	0	0	0	0	0	0
1.1.1.117	BRE	0	0	0	0	0	0	0	0	0	0	0	0	0	0	0	0	0	0	0	0	0	0	0	0	0	0	0	0	0	0	0	0	0	0	0	0	0	0	0	0	0	0	0	0	0	0	0	0
1.1.1.122	BBU	0	0	0	0	0	0	0	0	0	0	0	0	0	0	0	0	0	0	0	0	0	0	0	0	0	0	0	0	0	0	0	0	0	0	0	0	0	0	0	0	0	0	0	0	0	0	0	0
1.1.1.125	ZIN	0	0	0	0	0	0	0	0	0	0	0	0	0	0	0	0	0	0	0	0	0	0	0	0	0	0	0	0	0	0	0	0	0	0	0	0	0	0	0	0	0	0	0	0	0	0	0	0
1.1.1.130	NDL	0	0	0	0	0	0	0	0	0	0	0	0	0	0	0	0	0	0	0	0	0	0	0	0	0	0	0	0	0	0	0	0	0	0	0	0	0	0	0	0	0	0	0	0	0	0	0	0
1.1.1.132	TPQ	0	0	0	0	0	0	0	0	0	0	0	0	0	0	0	0	0	0	0	0	0	0	0	0	0	0	0	0	0	0	0	0	0	0	0	0	0	0	0	0	0	0	0	0	0	0	0	0
1.1.1.136	SSDC	0	0	0	0	0	0	0	0	0	0	0	0	0	0	0	0	0	0	0	0	0	0	0	0	0	0	0	0	0	0	0	0	0	0	0	0	0	0	0	0	0	0	0	0	0	0	0	0
1.1.1.137	HCI	0	0	0	0	0	0	0	0	0	0	0	0	0	0	0	0	0	0	0	0	0	0	0	0	0	0	0	0	0	0	0	0	0	0	0	0	0	0	0	0	0	0	0	0	0	0	0	0
1.1.1.14	LAS	0	0	1	0	0	0	0	0	0	0	0	0	0	0	0	0	0	0	0	0	0	0	0	0	0	0	0	0	0	0	0	0	0	0	0	0	0	1	0	0	0	0	0	0	0	0	0	0
1.1.1.140	BHE	0	0	1	0	0	0	0	0	0	0	0	0	0	0	0	0	0	0	0	0	0	0	0	0	0	0	0	0	0	0	0	0	0	0	0	0	0	0	0	0	0	0	0	0	0	0	0	0
1.1.1.141	BQU	1	0	1	0	0	0	0	0	0	0	0	0	0	0	0	0	0	0	0	0	0	0	0	0	0	0	0	0	0	0	0	0	0	0	0	0	0	0	0	0	0	0	0	0	0	0	0	0
1.1.1.145	APH	0	0	1	0	0	0	0	0	0	0	0	0	0	0	0	0	0	0	0	0	0	0	0	0	0	0	0	0	0	0	0	0	0	0	0	0	0	0	0	0	0	0	0	0	0	0	0	0
1.1.1.149	ECH	0	0	1	0	0	0	0	0	0	0	0	0	0	0	0	0	0	0	0	0	0	0	0	0	0	0	0	0	0	0	0	0	0	0	0	0	0	0	0	0	0	0	0	0	0	0	0	0
1.1.1.159	WPI	0	0	1	0	0	0	0	0	0	0	0	0	0	0	0	0	0	0	0	0	0	0	0	0	0	0	0	0	0	0	0	0	0	0	0	0	0	0	0	0	0	0	0	0	0	0	0	0
1.1.1.163	WCL	0	0	1	0	0	0	0	0	0	0	0	0	0	0	0	0	0	0	0	0	0	0	0	0	0	0	0	0	0	0	0	0	0	0	0	0	0	0	0	0	0	0	0	0	0	0	0	0
1.1.1.17	WOL	0	0	1	0	0	0	0	0	0	0	0	0	0	0	0	0	0	0	0	0	0	0	0	0	0	0	0	0	0	0	0	0	0	0	0	0	0	0	0	0	0	0	0	0	0	0	0	0
1.1.1.170	WRI	0	0	1	0	0	0	0	0	0	0	0	0	0	0	0	0	0	0	0	0	0	0	0	0	0	0	0	0	0	0	0	0	0	0	0	0	0	0	0	0	0	0	0	0	0	0	0	0
1.1.1.173	OTT	0	0	1	0	0	0	0	0	0	0	0	0	0	0	0	0	0	0	0	0	0	0	0	0	0	0	0	0	0	0	0	0	0	0	0	0	0	0	0	0	0	0	0	0	0	0	0	0
1.1.1.178	RPQ	0	0	1	0	0	0	0	0	0	0	0	0	0	0	0	0	0	0	0	0	0	0	0	0	0	0	0	0	0	0	0	0	0	0	0	0	0	1	0	0	0	0	0	0	0	0	0	0
1.1.1.18	RFE	0	0	1	0	0	0	0	0	0	0	0	0	0	0	0	0	0	0	0	0	0	0	0	0	0	0	0	0	0	0	0	0	0	0	0	0	0	1	0	0	0	0	0	0	0	0	0	0
1.1.1.181	RMC	0	0	1	0	0	0	0	0	0	0	0	0	0	0	0	0	0	0	0	0	0	0	0	0	0	0	0	0	0	0	0	0	0	0	0	0	0	1	0	0	0	0	0	0	0	0	0	0
1.1.1.197	RAM	0	0	1	0	0	0	0	0	0	0	0	0	0	0	0	0	0	0	0	0	0	0	0	0	0	0	0	0	0	0	0	0	0	0	0	0	0	1	0	0	0	0	0	0	0	0	0	0
1.1.1.202	FTT	0	0	1	0	0	1	0	0	0	0	0	0	0	0	0	0	0	0	0	0	0	0	0	0	0	0	0	0	0	0	0	0	0	0	0	0	0	0	0	0	0	0	0	0	0	0	0	0
1.1.1.203	PLR	0	0	0	0	0	0	0	0	0	0	0	0	0	0	0	0	0	0	0	0	0	0	0	0	0	0	0	0	0	0	0	0	0	0	0	0	0	0	0	0	0	0	0	0	0	0	0	0
1.1.1.205	PLY	0	0	0	0	0	0	0	0	0	0	0	0	0	0	0	0	0	0	0	0	0	0	0	0	0	0	0	0	0	0	0	0	0	0	0	0	0	0	0	0	0	0	0	0	0	0	0	0
1.1.1.21	CRP	0	0	0	0	0	0	0	0	0	0	0	0	0	0	0	0	0	0	0	0	0	0	0	0	0	0	0	0	0	0	0	0	0	0	0	0	0	0	0	0	0	0	0	0	0	0	0	0
1.1.1.211	BCI	0	0	1	0	0	0	0	0	0	0	0	0	0	0	0	0	0	0	0	0	0	0	0	0	0	0	0	0	0	0	0	0	0	0	0	0	0	0	0	0	0	0	0	0	0	0	0	0
1.1.1.213	CEY	0	0	1	0	0	1	0	0	0	0	0	0	0	0	0	0	0	0	0	0	0	0	0	0	0	0	0	0	0	0	0	0	0	0	0	0	0	0	0	0	0	0	0	0	0	0	0	0
1.1.1.218	CEA	0	0	1	0	0	0	0	0	0	0	0	0	0	0	0	0	0	0	0	0	0	0	0	0	0	0	0	0	0	0	0	0	0	0	0	0	0	0	0	0	0	0	0	0	0	0	0	0
1.1.1.219	ASY	0	0	1	0	0	0	0	0	0	0	0	0	0	0	0	0	0	0	0	0	0	0	0	0	0	0	0	0	0	0	0	0	0	0	0	0	0	0	0	0	0	0	0	0	0	0	0	0
1.1.1.22	YPG	1	0	1	0	0	1	0	0	0	0	0	1	0	0	0	0	0	0	0	0	0	0	0	0	0	0	0	0	1	0	0	0	0	0	0	0	0	0	0	0	0	0	0	1	0	0	0	0
1.1.1.23	MEN	0	0	1	0	0	0	0	0	0	0	0	0	0	0	0	0	0	0	0	0	0	0	0	0	0	0	0	0	0	0	0	0	0	0	0	0	0	0	0	0	0	0	0	0	0	0	0	0
1.1.1.237	RIP	0	0	1	0	0	0	0	0	0	0	0	0	0	0	0	0	0	0	0	0	0	0	0	0	0	0	0	0	0	0	0	0	0	0	0	0	0	0	0	0	0	0	0	0	0	0	0	0
1.1.1.239	HDE	0	0	1	0	0	0	0	0	0	0	0	0	0	0	0	0	0	0	0	0	0	0	0	0	0	0	0	0	0	0	0	0	0	0	0	0	0	0	0	0	0	0	0	0	0	0	0	0
1.1.1.24	BEN	0	0	1	0	0	0	0	0	0	0	0	0	0	0	0	0	0	0	0	0	0	0	0	0	0	0	0	0	0	0	0	0	0	0	0	0	0	0	0	0	0	0	0	0	0	0	0	0
1.1.1.244	BFL	0	0	1	0	0	0	0	0	0	0	0	0	0	0	0	0	0	0	0	0	0	0	0	0	0	0	0	0	0	0	0	0	0	0	0	0	0	0	0	0	0	0	0	0	0	0	0	0
1.1.1.250	BCC	0	0	1	0	0	0	0	0	0	0	0	0	0	0	0	0	0	0	0	0	0	0	0	0	0	0	0	0	0	0	0	0	0	0	0	0	0	0	0	0	0	0	0	0	0	0	0	0
1.1.1.251	BUC	0	0	1	0	0	0	0	0	0	0	0	0	0	0	0	0	0	0	0	0	0	0	0	0	0	0	0	0	0	0	0	0	0	0	0	0	0	0	0	0	0	0	0	0	0	0	0	0
1.1.1.258	WBR	0	0	1	0	0	0	0	0	0	0	0	0	0	0	0	0	0	0	0	0	0	0	0	0	0	0	0	0	0	0	0	0	0	0	0	0	0	0	0	0	0	0	0	0	0	0	0	0
1.1.1.26	SGL	1	0	1	0	0	0	0	0	0	0	0	0	0	0	0	0	0	0	0	0	0	0	0	0	0	0	0	0	0	0	0	0	0	0	0	0	0	0	0	0	0	0	0	0	0	0	0	0
1.1.1.261	PES	0	0	1	0	0	0	0	0	0	0	0	0	0	0	0	0	0	0	0	0	0	0	0	0	0	0	0	0	1	0	0	0	0	0	0	0	0	0	0	0	0	0	0	0	0	0	0	0
1.1.1.262	SCJ	0	0	0	0	0	0	0	0	0	0	0	0	0	0	0	0	0	0	0	0	0	0	0	0	0	0	0	0	0	0	0	0	0	0	0	0	0	0	0	0	0	0	0	0	0	0	0	0
1.1.1.264	SLL	1	0	0	0	0	0	0	0	0	0	0	0	0	0	0	0	0	0	0	0	0	0	0	0	0	0	0	0	0	0	0	0	0	0	0	0	0	0	0	0	0	0	0	0	1	0	0	0
1.1.1.27	SAPI	1	0	0	0	0	0	0	0	0	0	0	0	0	0	0	0	0	0	0	0	0	0	0	0	0	0	0	0	0	0	0	0	0	0	0	0	0	0	0	0	0	0	0	0	0	0	0	0
1.1.1.271	OHO	0	0	1	0	0	0	0	0	0	0	0	0	0	0	0	0	0	0	0	0	0	0	0	0	0	0	0	0	0	0	0	0	0	0	0	0	0	1	0	0	0	0	0	0	0	0	0	0
1.1.1.275	FTE	0	0	1	0	0	0	0	0	0	0	0	0	0	0	0	0	0	0	0	0	0	0	0	0	0	0	0	0	0	0	0	0	0	0	0	0	0	1	0	0	0	0	0	0	0	0	0	0
1.1.1.28	FIN	0	0	1	0	0	0	0	0	0	0	0	0	0	0	0	0	0	0	0	0	0	0	0	0	0	0	0	0	0	0	0	0	0	0	0	0	0	1	0	0	0	0	0	0	0	0	0	0
1.1.1.281	ZPR	1	0	1	0	0	0	0	0	0	0	0	0	0	0	0	0	0	0	0	0	0	0	0	0	0	1	0	0	1	0	0	0	0	0	0	0	0	1	0	0	0	0	0	0	0	0	0	0
1.1.1.282	ALM	0	0	1	0	0	0	0	0	0	0	0	0	0	0	0	0	0	0	0	0	0	0	0	0	0	0	0	0	0	0	0	0	0	0	0	0	0	1	0	0	0	0	0	1	0	0	0	0
1.1.1.284	PKO	0	0	1	0	0	0	0	0	0	0	0	0	0	0	0	0	0	0	0	0	0	0	0	0	0	0	0	0	0	0	0	0	0	0	1	0	1	1	0	0	0	0	0	0	0	0	0	0
1.1.1.286	FLI	0	0	1	0	0	0	0	0	0	0	0	0	0	0	0	0	0	0	0	0	0	0	0	0	0	0	0	0	0	0	0	0	0	0	0	0	0	1	0	0	0	0	0	0	0	0	0	0
1.1.1.288	CHU	1	0	1	0	0	0	0	0	0	0	0	0	0	0	0	0	0	0	0	0	0	0	0	0	0	0	0	0	0	0	0	0	0	0	0	0	0	1	0	0	0	0	0	0	0	0	0	0
1.1.1.29	SLR	1	0	1	0	0	0	0	0	0	0	0	0	0	0	0	0	0	0	0	0	0	0	0	0	0	0	0	0	0	0	0	0	0	0	0	0	0	1	0	0	0	0	0	0	0	0	0	0
1.1.1.290	SCD	1	0	1	0	0	1	0	0	0	0	0	0	0	0	0	0	0	0	0	0	0	0	0	0	0	0	0	0	1	0	0	0	0	0	0	0	0	1	0	0	0	0	0	1	1	0	0	0
1.1.1.291	SSM	1	0	1	0	0	0	0	0	0	0	0	0	0	0	0	0	0	0	0	0	0	0	0	0	0	0	0	0	1	0	0	0	0	0	0	0	0	1	0	0	1	0	0	0	0	0	0	0
1.1.1.294	SBU	1	0	1	0	0	0	0	0	0	0	0	0	0	0	0	0	0	0	0	0	0	0	0	0	0	0	0	0	1	0	0	0	0	0	1	0	0	1	0	0	0	0	0	0	1	0	0	0
1.1.1.295	AKA	1	0	1	0	0	0	0	0	0	0	0	0	0	0	0	0	0	0	0	0	0	0	0	0	0	0	0	0	0	0	0	0	0	0	0	0	0	1	0	0	0	0	0	0	0	0	0	0
1.1.1.3	TBD	1	0	1	0	0	0	0	0	0	0	0	0	0	0	0	0	0	0	0	0	0	0	0	0	0	0	0	0	0	0	0	0	0	0	0	0	0	1	0	0	0	0	0	0	0	0	0	0
1.1.1.30	CVI	1	0	1	0	0	1	0	0	0	0	0	0	0	0	0	0	0	0	0	0	0	0	0	0	0	0	0	0	0	0	0	0	0	0	0	0	0	1	0	0	1	0	0	0	1	0	0	0
1.1.1.300	NEU	1	0	1	0	0	0	0	0	0	0	0	0	0	0	0	0	0	0	0	0	0	0	0	0	0	0	0	0	1	0	0	0	0	0	0	0	0	1	0	0	0	0	0	0	0	0	0	0
1.1.1.302	CCS	1	0	1	0	0	0	0	0	0	0	0	0	0	0	0	0	0	0	0	0	0	0	0	0	0	0	0	0	1	0	0	0	0	0	0	0	0	1	0	0	0	0	0	0	0	0	0	0
1.1.1.303	ELI	1	0	1	0	0	0	0	0	0	0	0	0	0	0	0	0	0	0	0	0	0	0	0	0	0	0	0	0	0	0	0	0	0	0	0	0	0	0	0	0	1	0	0	0	0	0	0	0
1.1.1.304	PHL	1	0	1	0	0	1	0	0	0	0	0	0	0	0	0	0	0	0	0	0	0	0	0	0	0	0	0	0	1	0	0	0	0	0	0	0	0	0	0	0	0	0	0	0	0	0	0	0
1.1.1.305	OCO	1	0	1	0	0	0	0	0	0	0	0	0	0	0	0	0	0	0	0	0	0	0	0	0	0	0	0	0	0	0	0	0	0	0	0	0	0	1	0	0	0	0	0	0	0	0	0	0
1.1.1.306	HEL	1	0	1	0	0	0	0	0	0	0	1	0	0	0	0	0	0	0	0	0	0	0	0	0	0	0	0	0	1	0	0	0	0	0	0	0	0	1	0	0	0	0	0	0	0	0	0	0
1.1.1.31	HAA	1	0	1	0	0	0	0	0	0	0	1	0	0	0	0	0	0	0	0	0	0	0	0	0	0	0	0	0	0	0	0	0	0	0	1	0	0	1	0	0	0	0	0	1	0	0	0	0
1.1.1.35	SON	1	0	1	0	0	1	0	0	0	0	0	0	0	0	0	0	0	0	0	0	0	0	0	0	0	0	0	0	0	0	0	0	0	0	0	0	0	1	0	0	0	0	0	0	0	0	0	0
1.1.1.37	ECO	1	0	1	0	0	1	0	0	0	0	0	0	0	0	0	0	0	0	0	0	0	0	0	0	0	0	0	0	1	0	0	0	0	0	1	0	0	1	0	0	0	0	0	0	1	0	0	0
1.1.1.38	PFQ	1	0	1	0	0	0	0	0	0	0	0	0	0	0	0	0	0	0	0	0	0	0	0	0	0	0	0	0	0	0	0	0	0	0	0	0	0	0	0	0	0	0	0	0	0	0	0	0
1.1.1.39	MBJ	1	0	1	0	0	1	0	0	0	0	0	0	0	0	0	0	0	0	0	0	0	0	0	0	0	0	0	0	0	0	0	0	0	0	0	0	0	0	0	0	0	0	0	0	0	0	0	0
1.1.1.4	ACL	1	0	1	0	0	0	0	0	0	0	0	0	0	0	0	0	0	0	0	0	0	0	0	0	0	0	0	0	0	0	0	0	0	0	0	0	0	0	0	0	0	0	0	0	0	0	0	0
1.1.1.41	SUM	26	0	59	0	0	9	0	0	0	0	2	1	0	0	0	0	0	0	0	0	0	0	0	0	0	1	0	0	11	0	0	0	0	0	4	0	1	28	0	0	3	0	0	4	5	0	0	0
1.1.1.42
1.1.1.43
1.1.1.45
1.1.1.47
1.1.1.48
1.1.1.50
1.1.1.51
1.1.1.53
1.1.1.56
1.1.1.57
1.1.1.58
1.1.1.6
1.1.1.60
1.1.1.61
1.1.1.62
1.1.1.67
1.1.1.69
1.1.1.76
1.1.1.77
1.1.1.8
1.1.1.81
1.1.1.83
1.1.1.85
1.1.1.87
1.1.1.88
1.1.1.9
1.1.1.90
1.1.1.93
1.1.1.94
1.1.1.95
1.1.5.3
1.11.1.1
1.11.1.11
1.12.1.2
1.13.11.20
1.14.12.1
1.14.12.10
1.14.12.11
1.14.12.12
1.14.12.15
1.14.12.17
1.14.12.18
1.14.12.19
1.14.12.3
1.14.12.4
1.14.12.7
1.14.13.1
1.14.13.10
1.14.13.107
1.14.13.111
1.14.13.113
1.14.13.114
1.14.13.20
1.14.13.22
1.14.13.25
1.14.13.40
1.14.13.48
1.14.13.49
1.14.13.63
1.14.13.72
1.14.13.82
1.14.13.83
1.14.13.90
1.16.1.3
1.16.1.7
1.16.8.1
1.17.1.1
1.17.1.3
1.17.1.4
1.17.3.2
1.18.1.1
1.18.1.3
1.2.1.10
1.2.1.12
1.2.1.16
1.2.1.18
1.2.1.19
1.2.1.2
1.2.1.20
1.2.1.21
1.2.1.22
1.2.1.24
1.2.1.27
1.2.1.28
1.2.1.3
1.2.1.31
1.2.1.32
1.2.1.36
1.2.1.39
1.2.1.46
1.2.1.47
1.2.1.5
1.2.1.54
1.2.1.58
1.2.1.59
1.2.1.60
1.2.1.65
1.2.1.68
1.2.1.71
1.2.1.72
1.2.1.78
1.2.1.8
1.20.1.1
1.3.1.1
1.3.1.12
1.3.1.14
1.3.1.19
1.3.1.24
1.3.1.25
1.3.1.28
1.3.1.29
1.3.1.31
1.3.1.32
1.3.1.43
1.3.1.44
1.3.1.48
1.3.1.49
1.3.1.53
1.3.1.56
1.3.1.58
1.3.1.6
1.3.1.60
1.3.1.62
1.3.1.64
1.3.1.74
1.3.1.76
1.3.1.77
1.3.1.9
1.3.5.2
1.4.1.1
1.4.1.11
1.4.1.14
1.4.1.18
1.4.1.2
1.4.1.20
1.4.1.21
1.4.1.3
1.4.1.9
1.5.1.1
1.5.1.15
1.5.1.2
1.5.1.20
1.5.1.25
1.5.1.28
1.5.1.34
1.5.1.7
1.5.1.9
1.6.2.2
1.6.3.1
1.6.5.2
1.6.5.3
1.6.5.4
1.6.99.3
1.7.1.1
1.7.1.2
1.7.1.4
1.8.1.14
1.8.1.15
1.8.1.4
1.8.1.8
2.1.1.107
2.3.1.74
2.4.2.30
2.4.2.31
2.4.2.36
2.4.2.37
2.5.1.21
2.5.1.44
2.5.1.46
2.7.1.160
3.1.13.3
3.13.1.1
3.2.2.5
3.2.2.6
3.3.1.1
3.6.1.18
3.6.1.22
3.6.1.9
4.1.1.35
4.1.3.39
4.2.1.45
4.2.1.46
4.2.1.47
4.2.1.49
4.2.1.93
4.2.3.4
4.3.1.12
4.6.1.1
4.99.1.4
5.1.3.10
5.1.3.2
5.1.3.20
5.3.3.2
5.5.1.4
6.5.1.2
1.1.1.10
1.1.1.100
1.1.1.101
1.1.1.102
1.1.1.133
1.1.1.146
1.1.1.153
1.1.1.156
1.1.1.157
1.1.1.169
1.1.1.179
1.1.1.184
1.1.1.188
1.1.1.189
1.1.1.193
1.1.1.195
1.1.1.2
1.1.1.200
1.1.1.206
1.1.1.208
1.1.1.215
1.1.1.216
1.1.1.220
1.1.1.225
1.1.1.234
1.1.1.236
1.1.1.243
1.1.1.25
1.1.1.252
1.1.1.263
1.1.1.267
1.1.1.270
1.1.1.272
1.1.1.276
1.1.1.283
1.1.1.287
1.1.1.289
1.1.1.292
1.1.1.298
1.1.1.34
1.1.1.36
1.1.1.40
1.1.1.44
1.1.1.49
1.1.1.64
1.1.1.65
1.1.1.79
1.1.1.82
1.1.1.86
1.1.1.91
1.1.99.28
1.12.1.3
1.14.13.106
1.14.13.11
1.14.13.112
1.14.13.12
1.14.13.2
1.14.13.21
1.14.13.23
1.14.13.28
1.14.13.30
1.14.13.32
1.14.13.36
1.14.13.39
1.14.13.41
1.14.13.50
1.14.13.59
1.14.13.67
1.14.13.68
1.14.13.7
1.14.13.70
1.14.13.78
1.14.13.79
1.14.13.8
1.14.13.80
1.14.13.81
1.14.13.84
1.14.13.88
1.14.13.89
1.14.13.9
1.14.13.92
1.14.13.93
1.14.13.96
1.14.13.97
1.14.14.1
1.14.15.6
1.14.21.1
1.14.21.5
1.14.21.7
1.14.99.22
1.16.1.1
1.16.1.8
1.17.1.5
1.18.1.2
1.2.1.11
1.2.1.13
1.2.1.26
1.2.1.38
1.2.1.4
1.2.1.41
1.2.1.43
1.2.1.44
1.2.1.50
1.2.1.63
1.2.1.70
1.2.1.75
1.2.1.76
1.2.1.77
1.2.1.9
1.3.1.10
1.3.1.13
1.3.1.2
1.3.1.20
1.3.1.21
1.3.1.22
1.3.1.3
1.3.1.33
1.3.1.34
1.3.1.38
1.3.1.42
1.3.1.45
1.3.1.54
1.3.1.70
1.3.1.71
1.3.1.72
1.3.1.75
1.3.1.78
1.3.1.83
1.3.1.84
1.4.1.13
1.4.1.16
1.4.1.4
1.5.1.10
1.5.1.19
1.5.1.21
1.5.1.24
1.5.1.3
1.5.1.30
1.5.1.33
1.5.1.5
1.5.1.6
1.5.1.8
1.6.2.4
1.6.5.5
1.6.99.1
1.7.1.13
1.7.1.3
1.7.1.6
1.7.1.7
1.8.1.12
1.8.1.2
1.8.1.7
1.8.1.9
1.8.4.14
2.1.1.13
2.1.1.148
2.3.1.111
2.3.1.165
2.3.1.85
2.3.1.86
2.3.1.94
2.7.1.23
2.7.1.86
2.7.11.5
3.5.4.9
4.1.99.5
4.2.1.115
6.3.4.3
[truncated: 733 more columns]

## Sheet: CoA(B5)-utilizing
Enzymes that utilize Coenzyme A	Organism KEGG abbreviation	1.1.1.100	1.1.1.34	1.1.1.88	1.2.1.10	1.2.1.17	1.2.1.18	1.2.1.2	1.2.1.25	1.2.1.27	1.2.1.42	1.2.1.44	1.2.1.50	1.2.1.51	1.2.1.52	1.2.1.57	1.2.1.58	1.2.3.6	1.2.7.1	1.2.7.2	1.2.7.3	1.2.7.7	1.2.7.8	1.3.1.10	1.8.1.10	1.8.1.14	1.8.4.3	2.3.1.1	2.3.1.10	2.3.1.100	2.3.1.102	2.3.1.104	2.3.1.105	2.3.1.106	2.3.1.107	2.3.1.108	2.3.1.109	2.3.1.11	2.3.1.110	2.3.1.111	2.3.1.112	2.3.1.113	2.3.1.114	2.3.1.115	2.3.1.116	2.3.1.117	2.3.1.118	2.3.1.119	2.3.1.12
1.1.1.100	BPI	1	0	0	0	0	0	0	0	0	0	0	0	0	0	0	0	0	0	0	0	0	0	1	0	0	0	0	0	0	0	0	0	0	0	0	0	0	0	0	0	0	0	0	0	1	0	0	1
1.1.1.34	UDI	0	0	0	0	0	0	0	0	0	0	0	0	0	0	0	0	0	0	0	1	0	0	0	0	0	0	0	0	0	0	0	0	0	0	0	0	0	0	0	0	0	0	0	0	1	0	0	1
1.1.1.88	SMUP	0	0	0	0	0	0	0	0	0	0	0	0	0	0	0	0	0	0	0	1	0	0	0	0	0	0	0	0	0	0	0	0	0	0	0	0	0	0	0	0	0	0	0	0	1	0	0	1
1.2.1.10	SUM	0	0	0	0	0	0	0	0	0	0	0	0	0	0	0	0	0	0	0	1	0	0	0	0	0	0	0	0	0	0	0	0	0	0	0	0	0	0	0	0	0	0	0	0	1	0	0	1
1.2.1.17	SMS	0	0	0	0	0	0	0	0	0	0	0	0	0	0	0	0	0	0	0	0	0	0	0	0	0	0	0	0	0	0	0	0	0	0	0	0	0	0	0	0	0	0	0	0	1	0	0	1
1.2.1.18	SMG	0	0	0	0	0	0	0	0	0	0	0	0	0	0	0	0	0	0	0	1	0	0	0	0	0	0	0	0	0	0	0	0	0	0	0	0	0	0	0	0	0	0	0	0	1	0	0	1
1.2.1.2	CHE	1	0	0	0	0	0	0	0	0	0	0	0	0	0	0	0	0	0	0	0	0	0	0	0	0	0	0	0	0	0	0	0	0	0	0	0	0	0	0	0	0	0	0	0	0	0	0	1
1.2.1.25	BRE	0	0	1	0	0	0	0	0	0	0	0	0	0	0	0	0	0	0	0	0	0	0	0	0	0	0	0	0	0	0	0	0	0	0	0	0	0	0	0	0	0	0	0	0	0	0	0	0
1.2.1.27	BBU	0	0	1	0	0	0	0	0	0	0	0	0	0	0	0	0	0	0	0	0	0	0	0	0	0	0	0	0	0	0	0	0	0	0	0	0	0	0	0	0	0	0	0	0	0	0	0	0
1.2.1.42	ZIN	0	0	0	0	0	0	0	0	0	0	0	0	0	0	0	0	0	0	0	0	0	0	0	0	0	0	0	0	0	0	0	0	0	0	0	0	0	0	0	0	0	0	0	0	0	0	0	0
1.2.1.44	NDL	0	0	0	0	0	0	0	0	0	0	0	0	0	0	0	0	0	0	0	0	0	0	0	0	0	0	0	0	0	0	0	0	0	0	0	0	0	0	0	0	0	0	0	0	0	0	0	0
1.2.1.50	TPQ	0	0	0	0	0	0	0	0	0	0	0	0	0	0	0	0	0	0	0	0	0	0	0	0	0	0	0	0	0	0	0	0	0	0	0	0	0	0	0	0	0	0	0	0	1	0	0	0
1.2.1.51	SSDC	0	0	0	0	0	0	0	0	0	0	0	0	0	0	0	0	0	0	0	0	0	0	0	0	0	0	0	0	0	0	0	0	0	0	0	0	0	0	0	0	0	0	0	0	0	0	0	1
1.2.1.52	HCI	0	0	0	0	0	0	0	0	0	0	0	0	0	0	0	0	0	0	0	0	0	0	0	0	0	0	0	0	0	0	0	0	0	0	0	0	0	0	0	0	0	0	0	0	0	0	0	0
1.2.1.57	LAS	1	1	0	0	0	0	0	0	0	0	0	0	0	0	0	0	0	0	0	0	0	0	1	0	0	0	1	0	0	0	0	0	0	0	0	0	0	0	0	0	0	0	0	0	1	0	0	1
1.2.1.58	BHE	1	0	0	0	0	0	0	0	0	0	0	0	0	0	0	0	0	0	0	0	0	0	1	0	0	0	1	0	0	0	0	0	0	0	0	0	0	0	0	0	0	0	0	0	1	0	0	1
1.2.3.6	BQU	1	0	0	0	0	0	0	0	0	0	0	0	0	0	0	0	0	0	0	0	0	0	1	0	0	0	1	0	0	0	0	0	0	0	0	0	0	0	0	0	0	0	0	0	1	0	0	1
1.2.7.1	APH	1	0	0	0	0	0	0	0	0	0	0	0	0	0	0	0	0	0	0	0	0	0	1	0	0	0	0	0	0	0	0	0	0	0	0	0	0	0	0	0	0	0	0	0	0	0	0	1
1.2.7.2	ECH	1	0	0	0	0	0	0	0	0	0	0	0	0	0	0	0	0	0	0	0	0	0	1	0	0	0	1	0	0	0	0	0	0	0	0	0	0	0	0	0	0	0	0	0	1	0	0	1
1.2.7.3	WPI	1	0	0	0	0	0	0	0	0	0	0	0	0	0	0	0	0	0	0	0	0	0	1	0	0	0	0	0	0	0	0	0	0	0	0	0	0	0	0	0	0	0	0	0	1	0	0	1
1.2.7.7	WCL	1	0	0	0	0	0	0	0	0	0	0	0	0	0	0	0	0	0	0	0	0	0	1	0	0	0	0	0	0	0	0	0	0	0	0	0	0	0	0	0	0	0	0	0	1	0	0	1
1.2.7.8	WOL	1	0	0	0	0	0	0	0	0	0	0	0	0	0	0	0	0	0	0	0	0	0	1	0	0	0	0	0	0	0	0	0	0	0	0	0	0	0	0	0	0	0	0	0	1	0	0	1
1.3.1.10	WRI	1	0	0	0	0	0	0	0	0	0	0	0	0	0	0	0	0	0	0	0	0	0	1	0	0	0	0	0	0	0	0	0	0	0	0	0	0	0	0	0	0	0	0	0	1	0	0	1
1.8.1.10	OTT	1	0	0	0	0	0	0	0	0	0	0	0	0	0	0	0	0	0	0	0	0	0	1	0	0	0	0	0	0	0	0	0	0	0	0	0	0	0	0	0	0	0	0	0	1	0	0	0
1.8.1.14	RPQ	1	0	0	0	0	0	0	0	0	0	0	0	0	0	0	0	0	0	0	0	0	0	1	0	0	0	0	0	0	0	0	0	0	0	0	0	0	0	0	0	0	0	0	0	1	0	0	1
1.8.4.3	RFE	1	0	0	0	0	0	0	0	0	0	0	0	0	0	0	0	0	0	0	0	0	0	1	0	0	0	0	0	0	0	0	0	0	0	0	0	0	0	0	0	0	0	0	0	1	0	0	1
2.3.1.1	RMC	1	0	0	0	0	0	0	0	0	0	0	0	0	0	0	0	0	0	0	0	0	0	1	0	0	0	0	0	0	0	0	0	0	0	0	0	0	0	0	0	0	0	0	0	1	0	0	1
2.3.1.10	RAM	1	0	0	0	0	0	0	0	0	0	0	0	0	0	0	0	0	0	0	0	0	0	1	0	0	0	0	0	0	0	0	0	0	0	0	0	0	0	0	0	0	0	0	0	1	0	0	1
2.3.1.100	FTT	1	0	0	0	0	0	1	0	0	0	0	0	0	0	0	0	0	0	0	0	0	0	1	0	0	0	0	0	0	0	0	0	0	0	0	0	0	0	0	0	0	0	0	0	0	0	0	1
2.3.1.102	PLR	0	0	0	0	0	0	0	0	0	0	0	0	0	0	0	0	0	0	0	0	0	0	0	0	0	0	0	0	0	0	0	0	0	0	0	0	0	0	0	0	0	0	0	0	1	0	0	1
2.3.1.104	PLY	0	0	0	0	0	0	0	0	0	0	0	0	0	0	0	0	0	0	0	0	0	0	0	0	0	0	0	0	0	0	0	0	0	0	0	0	0	0	0	0	0	0	0	0	1	0	0	1
2.3.1.105	CRP	0	0	0	0	0	0	0	0	0	0	0	0	0	0	0	0	0	0	0	0	0	0	0	0	0	0	0	0	0	0	0	0	0	0	0	0	0	0	0	0	0	0	0	0	1	0	0	0
2.3.1.106	BCI	1	0	0	0	0	0	0	0	0	0	0	0	0	0	0	0	0	1	0	0	0	0	1	0	0	0	0	0	0	0	0	0	0	0	0	0	0	0	0	0	0	0	0	0	0	0	0	1
2.3.1.107	CEY	1	1	0	0	0	0	0	0	0	0	0	0	0	0	0	0	0	0	0	0	0	0	0	0	0	0	0	0	0	0	0	0	0	0	0	0	0	0	0	0	0	0	0	0	1	0	0	1
2.3.1.108	CEA	1	0	0	0	0	0	0	0	0	0	0	0	0	0	0	0	0	0	0	0	0	0	0	0	0	0	0	0	0	0	0	0	0	0	0	0	0	0	0	0	0	0	0	0	1	0	0	1
2.3.1.109	ASY	1	0	0	0	0	0	0	0	0	0	0	0	0	0	0	0	0	0	0	0	0	0	1	0	0	0	0	0	0	0	0	0	0	0	0	0	0	0	0	0	0	0	0	0	1	0	0	1
2.3.1.11	YPG	1	0	0	1	0	1	1	0	1	0	0	0	0	0	0	0	0	0	0	0	0	0	0	0	0	0	1	0	0	1	0	0	0	0	0	1	0	0	0	0	0	0	0	0	1	0	0	1
2.3.1.110	MEN	1	0	0	0	0	0	0	0	0	0	0	0	0	0	0	0	0	1	0	0	0	0	1	0	0	0	0	0	0	0	0	0	0	0	0	0	0	0	0	0	0	0	0	0	0	0	0	1
2.3.1.111	RIP	1	0	0	0	0	0	0	0	0	0	0	0	0	0	0	0	0	0	0	0	0	0	1	0	0	0	0	0	0	0	0	0	0	0	0	0	0	0	0	0	0	0	0	0	1	0	0	1
2.3.1.112	HDE	1	0	0	0	0	0	0	0	0	0	0	0	0	0	0	0	0	0	0	0	0	0	1	0	0	0	0	0	0	0	0	0	0	0	0	0	0	0	0	0	0	0	0	0	1	0	0	1
2.3.1.113	BEN	1	0	0	0	0	0	0	0	0	0	0	0	0	0	0	0	0	0	0	0	0	0	1	0	0	0	0	0	0	0	0	0	0	0	0	0	0	0	0	0	0	0	0	0	1	0	0	1
2.3.1.114	BFL	1	0	0	0	0	0	0	0	0	0	0	0	0	0	0	0	0	0	0	0	0	0	1	0	0	0	0	0	0	0	0	0	0	0	0	0	0	0	0	0	0	0	0	0	1	0	0	1
2.3.1.115	BCC	1	0	0	0	0	0	0	0	0	0	0	0	0	0	0	0	0	0	0	0	0	0	1	0	0	0	0	0	0	0	0	0	0	0	0	0	0	0	0	0	0	0	0	0	1	0	0	1
2.3.1.116	BUC	1	0	0	0	0	0	0	0	0	0	0	0	0	0	0	0	0	0	0	0	0	0	1	0	0	0	1	0	0	0	0	0	0	0	0	0	0	0	0	0	0	0	0	0	1	0	0	1
2.3.1.117	WBR	1	0	0	0	0	0	0	0	0	0	0	0	0	0	0	0	0	0	0	0	0	0	1	0	0	0	0	0	0	0	0	0	0	0	0	0	0	0	0	0	0	0	0	0	1	0	0	1
2.3.1.118	SGL	1	0	0	1	0	0	0	0	0	0	0	0	0	0	0	0	0	0	0	0	0	0	1	0	0	0	0	0	0	0	0	0	0	0	0	0	0	0	0	0	0	0	0	0	1	0	0	1
2.3.1.119	PES	1	0	0	0	0	0	0	0	0	0	0	0	0	0	0	0	0	0	0	0	0	0	1	0	0	0	1	0	0	0	0	0	0	0	0	0	0	0	0	0	0	0	0	0	1	0	0	1
2.3.1.12	SCJ	0	0	0	0	0	0	0	0	0	0	0	0	0	0	0	0	0	0	0	0	0	0	0	0	0	0	0	0	0	0	0	0	0	0	0	0	0	0	0	0	0	0	0	0	0	0	0	1
2.3.1.121	SLL	0	0	0	1	0	0	0	0	0	0	0	0	0	0	0	0	0	0	0	0	0	0	0	0	0	0	0	0	0	0	0	0	0	0	0	0	0	0	0	0	0	0	0	0	0	0	0	1
2.3.1.123	SAPI	0	0	0	1	0	0	0	0	0	0	0	0	0	0	0	0	0	0	0	0	0	0	0	0	0	0	0	0	0	0	0	0	0	0	0	0	0	0	0	0	0	0	0	0	0	0	0	1
2.3.1.125	OHO	1	0	1	0	0	0	0	0	0	0	0	0	0	0	0	0	0	0	0	1	0	0	1	0	0	0	0	0	0	0	0	0	0	0	0	0	0	0	0	0	0	0	0	0	1	0	0	1
2.3.1.126	FTE	1	0	1	0	0	0	0	0	0	0	0	0	0	0	0	0	0	0	0	0	0	0	1	0	0	0	0	0	0	0	0	0	0	0	0	0	0	0	0	0	0	0	0	0	1	0	0	1
2.3.1.127	FIN	1	0	1	0	0	0	0	0	0	0	0	0	0	0	0	0	0	0	0	0	0	0	0	0	0	0	0	0	0	0	0	0	0	0	0	0	0	0	0	0	0	0	0	0	1	0	0	1
2.3.1.128	ZPR	1	0	1	0	0	0	0	0	0	0	0	0	0	0	0	0	0	0	0	0	0	0	1	0	0	0	0	0	0	0	0	0	0	0	0	0	0	0	0	0	0	0	0	0	1	0	0	1
2.3.1.13	ALM	1	0	0	0	0	0	0	0	0	0	0	0	0	0	0	0	0	0	0	0	0	0	1	0	0	0	0	0	0	0	0	0	0	0	0	0	0	0	0	0	0	0	0	0	1	0	0	1
2.3.1.130	PKO	1	0	0	0	0	0	0	0	0	0	0	0	0	0	0	0	0	0	0	0	0	0	1	0	0	0	0	0	0	0	0	0	0	0	0	0	0	0	0	0	0	0	0	0	1	0	0	1
2.3.1.131	FLI	1	1	1	0	0	0	0	0	0	0	0	0	0	0	0	0	0	0	0	0	0	0	1	0	0	0	0	0	0	0	0	0	0	0	0	0	0	0	0	0	0	0	0	0	1	1	0	1
2.3.1.132	CHU	1	0	0	0	0	0	0	0	0	0	0	0	0	0	0	0	0	0	0	0	0	0	1	0	0	0	0	0	0	0	0	0	0	0	0	0	0	0	0	0	0	0	0	0	1	0	0	1
2.3.1.133	SLR	1	0	1	1	0	0	0	0	0	0	0	0	0	0	0	0	0	1	0	1	1	1	0	0	0	0	1	0	0	0	0	0	0	0	0	0	0	0	0	0	0	0	0	0	0	0	0	1
2.3.1.136	SCD	1	0	0	0	0	0	0	0	0	0	0	0	0	0	0	0	0	1	0	1	0	1	0	0	0	0	1	0	0	0	0	0	0	0	0	0	0	0	0	0	0	0	0	0	0	0	0	1
2.3.1.137	SSM	1	0	0	1	0	0	0	0	0	0	0	0	0	0	0	0	0	1	0	1	0	1	0	0	0	0	1	0	0	0	0	0	0	0	0	0	0	0	0	0	0	0	0	0	0	0	0	1
2.3.1.138	SBU	1	0	0	1	0	0	0	0	0	0	0	0	0	0	0	0	0	1	0	0	0	0	0	0	0	0	1	0	0	0	0	0	0	0	0	0	0	0	0	0	0	0	0	0	0	0	0	1
2.3.1.139	AKA	1	0	1	0	0	1	1	0	1	0	0	0	0	0	0	0	0	0	0	0	0	1	0	0	0	0	0	0	0	0	0	0	0	0	0	0	0	0	0	0	0	0	0	0	1	1	0	1
2.3.1.14	TBD	1	0	0	0	0	0	0	0	0	0	0	0	0	0	0	0	0	1	0	0	0	0	1	0	0	0	1	0	0	0	0	0	0	0	0	0	0	0	0	0	0	0	0	0	1	0	0	0
2.3.1.140	CVI	1	1	0	1	0	1	1	0	1	0	0	0	0	0	0	0	0	0	0	0	0	1	1	0	0	0	1	0	0	0	0	0	0	0	0	1	0	0	0	0	0	0	0	0	1	0	0	1
2.3.1.142	NEU	1	0	0	0	0	0	0	0	0	0	0	0	0	0	0	0	0	0	0	0	0	0	1	0	0	0	1	0	0	0	0	0	0	0	0	0	0	0	0	0	0	0	0	0	1	0	0	1
2.3.1.144	CCS	1	0	0	0	0	1	0	0	1	0	0	0	0	0	0	0	0	0	0	0	0	1	1	0	0	0	1	0	0	0	0	0	0	0	0	1	0	0	0	0	0	0	0	0	1	1	0	1
2.3.1.145	ELI	1	0	0	0	0	1	0	0	1	0	0	0	0	0	0	0	0	0	0	1	0	0	1	0	0	0	1	0	0	0	0	0	0	0	0	1	0	0	0	0	0	0	0	0	1	0	0	1
2.3.1.146	PHL	1	0	0	0	0	1	0	0	1	0	0	0	0	0	0	0	0	0	0	0	0	0	1	0	0	0	1	0	0	0	0	0	0	0	0	0	0	0	0	0	0	0	0	0	1	0	0	1
2.3.1.148	OCO	1	0	0	0	0	1	1	0	1	0	0	0	0	0	0	0	0	0	0	0	0	0	1	0	0	0	1	0	0	0	0	0	0	0	0	0	0	0	0	0	0	0	0	0	1	0	0	1
2.3.1.15	HEL	1	0	0	0	0	1	1	0	1	0	0	0	0	0	0	0	0	0	0	0	0	0	0	0	0	0	1	0	0	0	0	0	0	0	0	1	0	0	0	0	0	0	0	0	1	0	0	1
2.3.1.150	HAA	1	1	0	0	0	1	1	0	1	0	0	0	0	0	0	0	0	0	0	0	0	0	0	0	0	0	1	0	0	0	0	0	0	0	0	1	0	0	0	0	0	0	0	0	1	0	0	1
2.3.1.151	SON	1	0	0	1	0	1	1	0	1	0	0	0	0	0	0	0	0	0	0	0	0	0	0	0	0	0	1	0	0	0	0	0	0	0	0	1	0	0	0	0	0	0	0	0	1	0	0	1
2.3.1.153	ECO	1	0	0	1	0	0	1	0	0	0	0	0	0	0	0	0	0	1	0	0	0	0	1	0	0	0	1	0	0	0	0	0	0	0	0	1	0	0	0	0	0	0	0	0	1	1	0	1
2.3.1.154	PFQ	1	0	0	1	0	1	1	0	1	0	0	0	0	0	0	0	0	1	0	0	0	0	1	0	0	0	1	0	0	0	0	0	0	0	0	0	0	0	0	0	0	0	0	0	1	0	0	1
2.3.1.155	MBJ	1	0	0	1	0	0	1	0	0	0	0	0	0	0	0	0	0	1	0	1	0	1	0	0	0	0	0	0	0	0	0	0	0	0	0	0	0	0	0	0	0	0	0	0	0	0	0	0
2.3.1.156	ACL	1	0	1	1	0	0	0	0	0	0	0	0	0	0	0	0	0	0	0	0	0	0	0	0	0	0	0	0	0	0	0	0	0	0	0	0	0	0	0	0	0	0	0	0	0	0	0	1
2.3.1.157	SUM	59	5	10	13	0	11	11	0	11	0	0	0	0	0	0	0	0	10	0	10	1	7	44	0	0	0	23	0	0	1	0	0	0	0	0	8	0	0	0	0	0	0	0	0	57	4	0	67
2.3.1.159
2.3.1.16
2.3.1.160
2.3.1.161
2.3.1.162
2.3.1.163
2.3.1.164
2.3.1.165
2.3.1.166
2.3.1.167
2.3.1.168
2.3.1.169
2.3.1.17
2.3.1.170
2.3.1.171
2.3.1.172
2.3.1.173
2.3.1.174
2.3.1.175
2.3.1.176
2.3.1.177
2.3.1.178
2.3.1.18
2.3.1.180
2.3.1.182
2.3.1.183
2.3.1.185
2.3.1.186
2.3.1.188
2.3.1.19
2.3.1.2
2.3.1.20
2.3.1.21
2.3.1.22
2.3.1.23
2.3.1.24
2.3.1.25
2.3.1.26
2.3.1.27
2.3.1.28
2.3.1.29
2.3.1.3
2.3.1.30
2.3.1.31
2.3.1.33
2.3.1.34
2.3.1.36
2.3.1.37
2.3.1.38
2.3.1.39
2.3.1.4
2.3.1.41
2.3.1.42
2.3.1.44
2.3.1.45
2.3.1.46
2.3.1.47
2.3.1.48
2.3.1.5
2.3.1.50
2.3.1.51
2.3.1.52
2.3.1.53
2.3.1.54
2.3.1.57
2.3.1.58
2.3.1.59
2.3.1.6
2.3.1.60
2.3.1.61
2.3.1.62
2.3.1.63
2.3.1.64
2.3.1.65
2.3.1.66
2.3.1.67
2.3.1.68
2.3.1.69
2.3.1.7
2.3.1.70
2.3.1.71
2.3.1.74
2.3.1.75
2.3.1.76
2.3.1.78
2.3.1.79
2.3.1.8
2.3.1.80
2.3.1.81
2.3.1.82
2.3.1.84
2.3.1.85
2.3.1.86
2.3.1.87
2.3.1.88
2.3.1.89
2.3.1.9
2.3.1.93
2.3.1.94
2.3.1.95
2.3.1.96
2.3.1.97
2.3.1.99
2.3.3.1
2.3.3.10
2.3.3.11
2.3.3.12
2.3.3.13
2.3.3.14
2.3.3.2
2.3.3.3
2.3.3.4
2.3.3.5
2.3.3.6
2.3.3.7
2.3.3.8
2.3.3.9
2.7.7.23
2.7.8.7
2.8.3.16
2.8.3.5
3.1.1.1
3.1.2.1
3.1.2.10
3.1.2.11
3.1.2.14
3.1.2.17
3.1.2.18
3.1.2.19
3.1.2.2
3.1.2.20
3.1.2.23
3.1.2.25
3.1.2.26
3.1.2.27
3.1.2.3
3.1.2.4
3.1.2.5
4.1.1.8
4.1.3.36
4.1.3.7
4.2.1.61
5.4.99.2
6.2.1.1
6.2.1.10
6.2.1.11
6.2.1.12
6.2.1.13
6.2.1.14
6.2.1.15
6.2.1.16
6.2.1.17
6.2.1.18
6.2.1.2
6.2.1.23
6.2.1.24
6.2.1.25
6.2.1.26
6.2.1.27
6.2.1.28
6.2.1.3
6.2.1.30
6.2.1.31
6.2.1.32
6.2.1.33
6.2.1.34
6.2.1.4
6.2.1.5
6.2.1.6
6.2.1.7
6.2.1.8
6.2.1.9
6.4.1.1
[truncated: 204 more columns]

## Sheet: PLP(B6)-utilizing
Enzymes that utilize Pyridoxal phosphate	Organism KEGG abbreviation	1.4.4.2	2.1.2.1	2.1.2.5	2.2.1.8	2.3.1.29	2.3.1.30	2.3.1.37	2.3.1.47	2.3.1.50	2.4.1.1	2.5.1.47	2.5.1.48	2.5.1.65	2.5.1.73	2.5.1.76	2.6.1.1	2.6.1.11	2.6.1.12	2.6.1.13	2.6.1.14	2.6.1.15	2.6.1.17	2.6.1.18	2.6.1.19	2.6.1.2	2.6.1.21	2.6.1.22	2.6.1.24	2.6.1.26	2.6.1.27	2.6.1.3	2.6.1.30	2.6.1.33	2.6.1.34	2.6.1.35	2.6.1.36	2.6.1.37	2.6.1.39	2.6.1.4	2.6.1.42	2.6.1.43	2.6.1.44	2.6.1.45	2.6.1.46	2.6.1.47	2.6.1.48	2.6.1.49	2.6.1.5
1.4.4.2	BPI	1	0	0	0	0	1	0	0	0	0	1	0	0	0	0	1	1	0	0	0	0	1	0	0	0	0	0	0	0	0	0	0	0	0	0	0	0	0	0	1	0	0	0	0	0	0	0	0
2.1.2.1	UDI	0	0	0	0	0	0	0	0	0	0	0	0	0	0	0	1	1	0	0	0	0	1	0	0	0	0	0	0	0	0	0	0	0	0	0	0	0	0	0	0	0	0	0	0	0	0	0	0
2.1.2.5	SMUP	0	0	0	0	0	0	0	0	0	0	0	0	0	0	0	1	1	0	0	0	0	1	0	0	0	0	0	0	0	0	0	0	0	0	0	0	0	0	0	1	0	0	0	0	0	0	0	0
2.2.1.8	SUM	0	0	0	0	0	0	0	0	0	0	0	0	0	0	0	1	1	0	0	0	0	1	0	0	0	0	0	0	0	0	0	0	0	0	0	0	0	0	0	1	0	0	0	0	0	0	0	0
2.3.1.29	SMS	0	0	0	0	0	0	0	0	0	0	0	0	0	0	0	1	1	0	0	0	0	1	0	0	0	0	0	0	0	0	0	0	0	0	0	0	0	0	0	1	0	0	0	0	0	0	0	0
2.3.1.30	SMG	0	0	0	0	0	0	0	0	0	0	0	0	0	0	0	1	1	0	0	0	0	1	0	0	0	0	0	0	0	0	0	0	0	0	0	0	0	0	0	1	0	0	0	0	0	0	0	0
2.3.1.37	CHE	0	1	0	0	0	0	0	1	0	0	0	0	0	0	0	0	0	0	0	0	0	0	0	0	0	0	0	0	0	0	0	0	0	0	0	0	0	0	0	0	0	0	0	0	0	0	0	0
2.3.1.47	BRE	0	1	0	0	0	0	0	0	0	0	0	0	0	0	0	0	0	0	0	0	0	0	0	0	0	0	0	0	0	0	0	0	0	0	0	0	0	0	0	0	0	0	0	0	0	0	0	0
2.3.1.50	BBU	0	1	0	0	0	0	0	0	0	0	0	0	0	0	0	0	0	0	0	0	0	0	0	0	0	0	0	0	0	0	0	0	0	0	0	0	0	0	0	0	0	0	0	0	0	0	0	0
2.4.1.1	ZIN	0	0	0	0	0	0	0	0	0	0	0	0	0	0	0	0	0	0	0	0	0	0	0	0	0	0	0	0	0	0	0	0	0	0	0	0	0	0	0	0	0	0	0	0	0	0	0	0
2.5.1.47	NDL	0	0	0	0	0	0	0	0	0	0	0	0	0	0	0	0	0	0	0	0	0	0	0	0	0	0	0	0	0	0	0	0	0	0	0	0	0	0	0	0	0	0	0	0	0	0	0	0
2.5.1.48	TPQ	0	0	0	0	0	0	0	0	0	0	0	0	0	0	0	0	0	0	0	0	0	0	0	0	0	0	0	0	0	0	0	0	0	0	0	0	0	0	0	0	0	0	0	0	0	0	0	0
2.5.1.65	SSDC	0	1	0	0	0	0	0	0	0	0	0	0	0	0	0	0	0	0	0	0	0	0	0	0	0	0	0	0	0	0	0	0	0	0	0	0	0	0	0	0	0	0	0	0	0	0	0	0
2.5.1.73	HCI	0	1	0	0	0	1	0	0	0	0	1	0	0	0	0	0	0	0	0	0	0	0	0	0	0	0	0	0	0	0	0	0	0	0	0	0	0	0	0	0	0	0	0	0	0	0	0	0
2.5.1.76	LAS	0	1	0	0	0	0	1	1	0	0	0	0	0	0	0	1	1	0	0	0	0	1	0	0	0	0	0	0	0	0	0	0	0	0	0	0	0	0	0	0	0	0	0	0	0	0	0	0
2.6.1.1	BHE	1	1	0	0	0	0	0	0	0	0	0	0	0	0	0	1	1	0	0	0	0	1	0	0	0	0	0	0	0	0	0	0	0	0	0	0	0	0	0	1	0	0	0	0	0	0	0	0
2.6.1.11	BQU	1	1	0	0	0	0	0	0	0	0	0	0	0	0	0	1	1	0	0	0	0	1	0	0	0	0	0	0	0	0	0	0	0	0	0	0	0	0	0	1	0	0	0	0	0	0	0	0
2.6.1.12	APH	0	1	0	0	0	0	1	1	0	0	0	0	0	0	0	1	1	0	0	0	0	1	0	0	0	0	0	0	0	0	0	0	0	0	0	0	0	0	0	0	0	0	0	0	0	0	0	0
2.6.1.13	ECH	0	1	0	0	0	0	1	1	0	0	0	0	0	0	0	1	1	0	0	0	0	1	0	0	0	0	0	0	0	0	0	0	0	0	0	0	0	0	0	0	0	0	0	0	0	0	0	0
2.6.1.14	WPI	0	1	0	0	0	0	1	0	0	0	0	0	0	0	0	1	1	0	0	0	0	1	0	0	0	0	0	0	0	0	0	0	0	0	0	0	0	0	0	0	0	0	0	0	0	0	0	0
2.6.1.15	WCL	0	1	0	0	0	0	1	1	0	0	0	0	0	0	0	1	1	0	0	0	0	1	0	0	0	0	0	0	0	0	0	0	0	0	0	0	0	0	0	0	0	0	0	0	0	0	0	0
2.6.1.17	WOL	0	1	0	0	0	0	1	0	0	0	0	0	0	0	0	1	1	0	0	0	0	1	0	0	0	0	0	0	0	0	0	0	0	0	0	0	0	0	0	0	0	0	0	0	0	0	0	0
2.6.1.18	WRI	0	1	0	0	0	0	1	0	0	0	0	0	0	0	0	1	1	0	0	0	0	1	0	0	0	0	0	0	0	0	0	0	0	0	0	0	0	0	0	0	0	0	0	0	0	0	0	0
2.6.1.19	OTT	0	1	0	0	0	0	1	0	0	0	0	0	0	0	0	1	0	0	0	0	0	0	0	0	0	0	0	0	0	0	0	0	0	0	0	0	0	0	0	1	0	0	0	0	0	0	0	0
2.6.1.2	RPQ	0	1	0	0	0	0	1	0	0	0	0	0	0	0	0	1	0	0	0	0	0	0	0	0	0	0	0	0	0	0	0	0	0	0	0	0	0	0	0	1	0	0	0	0	0	0	0	0
2.6.1.21	RFE	0	1	0	0	0	0	1	0	0	0	0	0	0	0	0	1	0	0	0	0	0	0	0	0	0	0	0	0	0	0	0	0	0	0	0	0	0	0	0	1	0	0	0	0	0	0	0	0
2.6.1.22	RMC	0	1	0	0	0	0	1	0	0	0	0	0	0	0	0	1	0	0	0	0	0	0	0	0	0	0	0	0	0	0	0	0	0	0	0	0	0	0	0	1	0	0	0	0	0	0	0	0
2.6.1.24	RAM	0	1	0	0	0	0	1	0	0	0	0	0	0	0	0	1	0	0	0	0	0	0	0	0	0	0	0	0	0	0	0	0	0	0	0	0	0	0	0	1	0	0	0	0	0	0	0	0
2.6.1.26	FTT	1	1	0	0	1	0	0	1	0	1	0	0	0	0	0	1	0	0	0	0	0	0	0	0	0	0	0	0	0	0	0	0	0	0	0	0	0	0	0	1	0	0	0	0	0	0	0	0
2.6.1.27	PLR	0	0	0	0	0	0	0	0	0	0	0	0	0	0	0	0	1	0	0	0	0	1	0	0	0	0	0	0	0	0	0	0	0	0	0	0	0	0	0	0	0	0	0	0	0	0	0	0
2.6.1.3	PLY	0	0	0	0	0	0	0	0	0	0	0	0	0	0	0	0	1	0	0	0	0	1	0	0	0	0	0	0	0	0	0	0	0	0	0	0	0	0	0	0	0	0	0	0	0	0	0	0
2.6.1.30	CRP	0	1	0	0	0	0	0	0	0	0	0	0	0	0	0	0	0	0	0	0	0	0	0	0	0	0	0	0	0	0	0	0	0	0	0	0	0	0	0	1	0	0	0	0	0	0	0	0
2.6.1.33	BCI	0	1	0	0	0	1	0	1	0	0	1	1	0	0	0	1	0	0	0	0	0	0	0	0	0	0	0	0	0	0	0	0	0	0	0	0	0	0	0	0	0	0	0	0	0	0	0	0
2.6.1.34	CEY	1	1	0	0	1	0	0	1	0	0	0	0	0	0	0	1	0	0	0	0	0	0	0	0	0	0	0	0	0	0	0	0	0	0	0	0	0	0	0	1	0	0	0	0	0	0	0	0
2.6.1.36	CEA	0	1	0	0	0	0	0	1	0	0	0	0	0	0	0	1	0	0	0	0	0	0	0	0	0	0	0	0	0	0	0	0	0	0	0	0	0	0	0	1	0	0	0	0	0	0	0	0
2.6.1.37	ASY	0	1	0	0	0	0	0	1	0	0	0	0	0	0	0	1	0	0	0	0	0	0	0	0	0	0	0	0	0	0	0	0	0	0	0	0	0	0	0	0	0	0	0	0	0	0	0	0
2.6.1.39	YPG	1	1	0	0	1	1	0	1	0	1	1	1	0	0	0	1	1	0	0	0	0	1	0	1	1	0	0	0	0	0	0	0	0	0	0	0	0	0	0	1	0	0	0	0	0	0	0	0
2.6.1.4	MEN	0	0	0	0	0	1	0	0	0	0	0	0	0	0	0	0	0	0	0	0	0	0	0	0	0	0	0	0	0	0	0	0	0	0	0	0	0	0	0	0	0	0	0	0	0	0	0	0
2.6.1.42	RIP	0	1	0	0	0	0	0	1	0	0	0	0	0	0	0	0	0	0	0	0	0	0	0	0	0	0	0	0	0	0	0	0	0	0	0	0	0	0	0	0	0	0	0	0	0	0	0	0
2.6.1.43	HDE	0	1	0	0	0	0	0	1	0	0	0	0	0	0	0	1	0	0	0	0	0	0	0	0	1	0	0	0	0	0	0	0	0	0	0	0	1	0	0	0	0	0	0	0	0	0	0	0
2.6.1.44	BEN	0	1	0	0	0	1	0	0	0	0	1	1	0	0	0	1	0	0	0	0	0	0	0	0	0	0	0	0	0	0	0	0	0	0	0	0	0	0	0	1	0	0	0	0	0	0	0	0
2.6.1.45	BFL	0	1	0	0	0	1	0	0	0	0	1	1	0	0	0	1	0	0	0	0	0	0	0	0	0	0	0	0	0	0	0	0	0	0	0	0	0	0	0	1	0	0	0	0	0	0	0	0
2.6.1.46	BCC	0	1	0	0	0	0	0	0	0	0	0	0	0	0	0	0	0	0	0	0	0	0	0	0	0	0	0	0	0	0	0	0	0	0	0	0	0	0	0	0	0	0	0	0	0	0	0	0
2.6.1.47	BUC	0	1	0	0	0	1	0	0	0	0	1	0	0	0	0	0	1	0	0	0	0	1	0	0	0	0	0	0	0	0	0	0	0	0	0	0	0	0	0	0	0	0	0	0	0	0	0	0
2.6.1.48	WBR	0	1	0	0	0	0	0	1	0	0	0	0	0	0	0	1	0	0	0	0	0	0	0	0	0	0	0	0	0	0	0	0	0	0	0	0	0	0	0	0	0	0	0	0	0	0	0	0
2.6.1.49	SGL	1	1	0	0	0	1	0	1	0	0	1	1	0	0	0	1	0	0	0	0	0	0	0	0	1	0	0	0	0	0	0	0	0	0	0	0	0	0	0	1	0	0	0	0	0	0	0	0
2.6.1.5	PES	0	1	0	0	0	1	0	0	0	1	1	1	0	0	0	1	1	0	0	0	0	1	0	0	0	0	0	0	0	0	0	0	0	0	0	0	0	0	0	1	0	0	0	0	0	0	0	0
2.6.1.50	SCJ	0	1	0	0	1	0	0	0	0	0	0	0	0	0	0	0	0	0	0	0	0	0	0	0	0	0	0	0	0	0	0	0	0	0	0	0	0	0	0	0	0	0	0	0	0	0	0	0
2.6.1.51	SLL	0	0	0	0	0	0	0	0	0	0	0	0	0	0	0	0	0	0	0	0	0	0	0	0	0	0	0	0	0	0	0	0	0	0	0	0	0	0	0	0	0	0	0	0	0	0	0	0
2.6.1.52	SAPI	0	0	0	0	0	0	0	0	0	0	0	0	0	0	0	0	0	0	0	0	0	0	0	0	0	0	0	0	0	0	0	0	0	0	0	0	0	0	0	0	0	0	0	0	0	0	0	0
2.6.1.55	OHO	1	1	1	0	1	0	0	1	0	0	0	0	0	0	0	1	1	0	1	0	0	1	0	1	0	0	1	0	0	0	0	0	0	0	0	0	0	0	0	1	0	0	0	0	0	0	0	0
2.6.1.57	FTE	1	1	0	0	1	0	0	1	0	0	0	0	0	0	0	1	0	0	1	0	0	0	0	0	0	0	0	0	0	0	0	0	0	0	0	0	0	0	0	1	0	0	0	0	0	0	0	0
2.6.1.59	FIN	1	1	0	0	1	0	0	1	0	0	0	0	0	0	0	1	0	0	1	0	0	0	0	0	0	0	0	0	0	0	0	0	0	0	0	0	0	0	0	1	0	0	0	0	0	0	0	0
2.6.1.6	ZPR	1	1	0	0	1	1	0	1	0	0	1	0	0	0	0	1	1	0	1	0	0	1	0	0	0	1	0	0	0	0	0	0	0	0	0	0	0	0	0	1	0	0	0	0	0	0	0	0
2.6.1.62	ALM	1	1	0	0	1	1	0	0	0	1	1	1	0	0	0	1	1	0	1	0	0	1	0	0	0	0	0	0	0	0	0	0	0	0	0	0	0	0	0	1	0	0	0	0	0	0	0	0
2.6.1.64	PKO	1	1	0	0	1	1	0	1	0	1	1	0	0	0	0	1	1	0	1	0	0	1	0	0	1	0	0	0	0	0	0	0	0	0	0	0	0	0	0	1	0	0	0	0	0	0	0	0
2.6.1.65	FLI	1	1	1	0	1	0	0	1	0	0	0	0	0	0	0	1	1	0	1	0	0	1	0	0	0	0	0	0	0	0	0	0	0	0	0	0	0	0	0	1	0	0	0	0	0	0	0	0
2.6.1.66	CHU	1	1	0	0	1	1	0	1	0	1	1	0	0	0	0	1	1	0	1	0	0	1	0	0	0	0	0	0	0	0	0	0	0	0	0	0	0	0	0	1	0	0	0	0	0	0	0	0
2.6.1.67	SLR	1	1	0	0	1	1	0	0	0	1	1	0	0	0	0	1	1	0	0	0	0	1	0	0	1	0	0	0	0	0	0	0	0	0	0	0	0	0	0	1	0	0	0	0	0	0	0	0
2.6.1.7	SCD	1	1	0	0	1	1	0	0	0	1	1	0	0	0	0	1	1	0	0	0	0	1	0	0	1	1	0	0	0	0	0	0	0	0	0	0	1	0	0	1	0	1	1	0	0	0	0	0
2.6.1.72	SSM	1	1	0	0	0	1	0	0	0	1	1	0	0	0	0	1	1	0	0	0	0	1	0	0	0	1	0	0	0	0	0	0	0	0	0	0	1	0	0	1	0	0	0	0	0	0	0	0
2.6.1.76	SBU	1	1	0	0	1	1	0	0	0	1	1	0	0	0	0	1	1	0	0	0	0	1	0	0	0	1	0	0	0	0	0	0	0	0	0	0	1	0	0	1	0	0	0	0	0	0	0	0
2.6.1.77	AKA	0	0	0	0	0	1	0	0	0	0	1	0	0	0	0	1	1	0	0	0	0	1	1	0	0	1	0	0	0	0	0	0	0	0	0	0	0	0	0	0	0	0	0	0	0	0	0	0
2.6.1.78	TBD	1	1	0	0	1	1	0	1	0	1	1	0	0	0	0	1	1	0	0	0	0	1	0	0	1	1	0	0	0	0	0	0	0	0	0	0	0	0	0	1	0	1	1	0	0	0	0	0
2.6.1.79	CVI	1	1	0	0	1	1	1	1	0	0	1	1	0	0	0	0	1	0	0	0	0	1	1	1	1	0	0	0	0	0	0	0	0	0	0	0	0	0	0	1	0	0	0	0	0	0	0	0
2.6.1.8	NEU	1	1	0	0	0	1	0	1	0	1	1	0	0	0	0	1	1	0	1	0	0	1	0	0	1	1	0	0	0	0	0	0	0	0	0	0	0	0	0	1	0	1	1	0	0	0	0	0
2.6.1.80	CCS	1	1	0	0	0	1	1	1	0	0	1	0	0	0	0	1	1	0	0	0	0	1	1	0	0	1	0	0	0	0	0	0	0	0	0	0	0	0	0	1	0	0	0	0	0	0	0	0
2.6.1.81	ELI	1	1	0	0	0	1	1	0	0	0	1	0	0	0	0	0	1	0	0	0	0	1	0	0	0	0	0	0	0	0	0	0	0	0	0	0	0	0	0	1	0	0	0	0	0	0	0	0
2.6.1.82	PHL	1	1	0	0	1	1	1	0	0	1	1	0	0	0	0	1	1	0	1	0	0	1	1	0	0	0	0	0	0	0	0	0	0	0	0	0	0	0	0	1	0	0	0	0	0	0	0	0
2.6.1.83	OCO	1	1	0	0	0	1	1	1	0	1	1	0	0	0	0	1	1	0	1	0	0	1	1	0	0	1	0	0	0	0	0	0	1	0	0	0	0	0	0	1	0	1	1	0	0	0	0	0
2.6.1.84	HEL	1	1	0	0	0	1	0	1	0	0	1	0	0	0	0	0	1	0	0	0	0	1	1	1	1	0	1	0	0	0	0	0	0	0	0	0	0	0	0	1	0	0	0	0	0	0	0	0
2.6.1.87	HAA	1	1	0	0	0	1	0	1	0	1	1	0	0	0	0	1	1	0	0	0	0	1	1	1	1	0	1	0	0	0	0	0	0	0	0	0	0	0	0	1	0	0	0	0	0	0	0	0
2.6.1.9	SON	1	1	0	0	1	1	0	1	0	1	1	1	0	0	0	1	1	0	0	0	0	1	1	1	1	0	1	0	0	0	0	0	0	0	0	0	0	0	0	1	0	1	1	0	0	0	0	0
2.7.1.35	ECO	1	1	0	0	1	1	0	1	0	1	1	1	0	0	0	1	1	0	0	0	0	1	0	1	1	0	1	0	0	0	0	0	0	0	0	0	0	0	0	1	0	0	0	0	0	0	0	0
2.7.11.13	PFQ	1	1	0	0	0	1	0	1	0	1	1	1	0	0	0	1	1	0	0	0	0	1	0	0	1	0	0	0	0	0	0	0	0	0	0	0	0	0	0	1	0	0	0	0	0	0	0	0
2.8.1.7	MBJ	1	1	1	0	1	1	0	0	0	1	1	0	0	0	0	1	0	0	0	0	0	0	0	0	0	0	0	0	0	0	0	0	0	0	0	0	0	0	0	1	0	0	0	0	0	0	0	0
2.9.1.1	ACL	1	1	0	0	0	0	0	0	0	1	0	0	0	0	0	1	0	0	0	0	0	0	0	0	0	0	0	0	0	0	0	0	0	0	0	0	0	0	0	1	0	0	0	0	0	0	0	0
2.9.1.2	SUM	33	62	3	0	21	32	17	32	0	20	31	11	0	0	0	56	43	0	11	0	0	43	8	7	14	9	5	0	0	0	0	0	1	0	0	0	4	0	0	47	0	5	5	0	0	0	0	0
3.1.3.74
3.5.99.7
3.7.1.3
4.1.1.12
4.1.1.14
4.1.1.15
4.1.1.16
4.1.1.17
4.1.1.18
4.1.1.19
4.1.1.20
4.1.1.22
4.1.1.24
4.1.1.25
4.1.1.28
4.1.1.29
4.1.1.53
4.1.1.64
4.1.1.65
4.1.1.81
4.1.1.86
4.1.2.26
4.1.2.27
4.1.2.42
4.1.2.5
4.1.3.38
4.1.99.1
4.1.99.2
4.1.99.4
4.2.1.20
4.2.1.22
4.2.1.50
4.2.3.1
4.2.3.2
4.3.1.13
4.3.1.15
4.3.1.16
4.3.1.17
4.3.1.18
4.3.1.19
4.3.1.20
4.3.1.9
4.4.1.1
4.4.1.10
4.4.1.11
4.4.1.13
4.4.1.14
4.4.1.16
4.4.1.2
4.4.1.25
4.4.1.4
4.4.1.6
4.4.1.8
4.4.1.9
4.5.1.2
4.5.1.5
5.1.1.1
5.1.1.10
5.1.1.15
5.1.1.17
5.1.1.18
5.1.1.2
5.1.1.3
5.1.1.9
5.4.3.2
5.4.3.5
5.4.3.8
[truncated: 98 more columns]

## Sheet: Biotin(B7)-utilizing
Enzymes that utilize Biotin	Organism KEGG abbreviation	2.1.3.1	4.1.1.3	4.1.1.41	4.1.1.70	6.3.4.14	6.3.4.15	6.3.4.6	6.4.1.1	6.4.1.2	6.4.1.3	6.4.1.4	6.4.1.5	6.4.1.7	SUM
2.1.3.1	BPI	0	0	0	0	1	1	0	0	1	0	0	0	0	3
4.1.1.3	UDI	0	0	0	0	0	0	0	0	0	0	0	0	0	0
4.1.1.41	SMUP	0	0	0	0	0	0	0	0	0	0	0	0	0	0
4.1.1.70	SUM	0	0	0	0	0	0	0	0	0	0	0	0	0	0
6.3.4.14	SMS	0	0	0	0	0	0	0	0	0	0	0	0	0	0
6.3.4.15	SMG	0	0	0	0	0	0	0	0	0	0	0	0	0	0
6.3.4.6	CHE	0	0	0	0	1	1	0	0	1	0	0	0	0	3
6.4.1.1	BRE	0	0	0	0	0	0	0	0	0	0	0	0	0	0
6.4.1.2	BBU	0	0	0	0	0	0	0	0	0	0	0	0	0	0
6.4.1.3	ZIN	0	0	0	0	0	0	0	0	0	0	0	0	0	0
6.4.1.4	NDL	0	0	0	0	0	0	0	0	0	0	0	0	0	0
6.4.1.5	TPQ	0	0	0	0	0	0	0	0	0	0	0	0	0	0
6.4.1.7	SSDC	0	0	0	0	1	1	0	0	1	0	0	0	0	3
	HCI	0	0	0	0	0	0	0	0	0	0	0	0	0	0
	LAS	0	0	0	0	1	1	0	0	1	0	0	0	0	3
	BHE	0	0	0	0	1	1	0	0	1	0	0	0	0	3
	BQU	0	0	0	0	1	1	0	0	1	0	0	0	0	3
	APH	0	0	0	0	0	1	0	0	0	1	0	0	0	2
	ECH	0	0	0	0	0	1	0	0	0	1	0	0	0	2
	WPI	0	0	0	0	0	1	0	0	0	1	0	0	0	2
	WCL	0	0	0	0	0	1	0	0	0	1	0	0	0	2
	WOL	0	0	0	0	0	1	0	0	0	1	0	0	0	2
	WRI	0	0	0	0	0	1	0	0	0	1	0	0	0	2
	OTT	0	0	0	0	0	0	0	0	0	0	0	0	0	0
	RPQ	0	0	0	0	0	1	0	0	0	1	0	0	0	2
	RFE	0	0	0	0	0	1	0	0	0	1	0	0	0	2
	RMC	0	0	0	0	0	1	0	0	0	1	0	0	0	2
	RAM	0	0	0	0	0	1	0	0	0	1	0	0	0	2
	FTT	0	0	0	0	1	1	0	0	1	0	0	0	0	3
	PLR	0	0	0	0	0	0	0	0	0	0	0	0	0	0
	PLY	0	0	0	0	0	0	0	0	0	0	0	0	0	0
	CRP	0	0	0	0	0	0	0	0	0	0	0	0	0	0
	BCI	0	0	0	0	1	1	0	0	1	0	0	0	0	3
	CEY	0	0	0	0	1	0	0	0	1	0	1	0	0	3
	CEA	0	0	0	0	1	1	0	0	1	0	0	0	0	3
	ASY	0	0	0	0	1	1	0	0	1	0	0	0	0	3
	YPG	0	0	0	0	1	1	0	0	1	0	0	0	0	3
	MEN	0	0	0	0	1	1	0	0	1	0	0	0	0	3
	RIP	0	0	0	0	1	1	0	0	1	0	0	0	0	3
	HDE	0	0	0	0	1	1	0	0	1	0	0	0	0	3
	BEN	0	0	0	0	1	1	0	0	1	0	0	0	0	3
	BFL	0	0	0	0	1	1	0	0	1	0	0	0	0	3
	BCC	0	0	0	0	0	0	0	0	0	0	0	0	0	0
	BUC	0	0	0	0	0	0	0	0	0	0	0	0	0	0
	WBR	0	0	0	0	1	1	0	0	1	0	0	0	0	3
	SGL	0	0	0	0	1	1	0	0	1	0	0	0	0	3
	PES	0	0	0	0	1	1	0	0	1	0	0	0	0	3
	SCJ	0	0	0	0	0	0	0	0	0	0	0	0	0	0
	SLL	0	0	0	0	0	0	0	0	0	0	0	0	0	0
	SAPI	0	0	0	0	0	0	0	0	0	0	0	0	0	0
	OHO	0	0	0	0	1	1	0	1	1	1	0	0	0	5
	FTE	0	0	0	0	1	1	0	0	1	1	0	0	0	4
	FIN	0	0	0	0	1	1	0	0	1	1	0	0	0	4
	ZPR	0	0	0	0	1	1	0	0	1	1	0	0	0	4
	ALM	0	0	0	0	1	1	0	0	1	1	0	0	0	4
	PKO	0	0	0	0	1	1	0	0	1	1	0	0	0	4
	FLI	0	0	0	0	1	1	0	1	1	1	0	0	0	5
	CHU	0	0	0	0	1	1	0	0	1	0	0	0	0	3
	SLR	0	1	0	0	1	1	0	1	1	0	0	0	0	5
	SCD	0	1	0	0	1	1	0	0	1	0	0	0	0	4
	SSM	0	1	0	0	1	1	0	1	1	0	0	0	0	5
	SBU	0	1	0	0	1	1	0	1	1	0	0	0	0	5
	AKA	0	0	0	0	1	0	0	0	1	0	1	1	0	4
	TBD	0	0	0	0	1	1	0	1	1	0	0	0	0	4
	CVI	0	0	0	0	1	1	0	0	1	0	1	0	0	4
	NEU	0	0	0	0	1	1	1	0	1	0	0	0	0	4
	CCS	0	0	0	0	1	1	1	0	1	1	1	0	0	6
	ELI	0	0	0	0	1	1	0	0	1	1	1	0	0	5
	PHL	0	0	0	0	1	1	0	1	1	1	1	0	0	6
	OCO	0	0	0	0	1	1	0	0	1	0	0	0	0	3
	HEL	0	1	0	0	1	1	0	0	1	0	1	0	0	5
	HAA	0	1	0	0	1	1	1	1	1	0	0	0	0	6
	SON	0	0	0	0	0	1	0	0	0	0	1	0	0	2
	ECO	0	0	1	0	1	1	0	0	1	0	0	0	0	4
	PFQ	0	0	0	0	1	1	0	0	1	0	0	0	0	3
	MBJ	0	0	0	0	1	1	0	0	1	0	0	0	0	3
	ACL	0	0	0	0	1	0	0	0	1	0	0	0	0	2
	SUM	0	6	1	0	46	54	3	8	46	20	8	1	0

## Sheet: Folate(B9)-utilizing
Enzymes that utilize 5,6,7,8-Tetrahydrofolate	Organism KEGG abbreviation	2.1.1.13	2.1.1.14	2.1.1.45	2.1.2.13	4.1.99.3	6.3.3.2	SUM
2.1.1.13	BPI	0	1	1	0	0	1	3
2.1.1.14	UDI	0	1	0	0	0	0	1
2.1.1.45	SMUP	0	0	0	0	0	0	0
2.1.2.13	SUM	0	0	0	0	0	0	0
4.1.99.3	SMS	0	0	0	0	0	0	0
6.3.3.2	SMG	0	0	0	0	0	0	0
	CHE	0	0	1	0	1	0	2
	BRE	0	0	0	0	0	0	0
	BBU	0	0	0	0	0	0	0
	ZIN	0	1	0	0	0	0	1
	NDL	0	1	0	0	0	0	1
	TPQ	0	1	0	0	0	0	1
	SSDC	0	0	1	0	1	0	2
	HCI	1	0	0	0	0	0	1
	LAS	0	0	1	0	1	1	3
	BHE	0	0	1	0	0	1	2
	BQU	0	0	1	0	0	0	1
	APH	0	0	0	0	0	0	0
	ECH	0	0	0	0	0	0	0
	WPI	0	0	0	0	0	0	0
	WCL	0	0	0	0	0	0	0
	WOL	0	0	0	0	0	0	0
	WRI	0	0	0	0	0	0	0
	OTT	0	0	0	0	1	1	2
	RPQ	0	0	0	0	0	1	1
	RFE	0	0	0	0	0	1	1
	RMC	0	0	0	0	0	1	1
	RAM	0	0	0	0	1	1	2
	FTT	0	0	1	0	1	1	3
	PLR	0	1	0	0	0	0	1
	PLY	0	1	0	0	0	0	1
	CRP	0	1	0	0	0	0	1
	BCI	0	1	1	0	0	1	3
	CEY	0	0	1	0	0	1	2
	CEA	0	0	1	0	0	1	2
	ASY	0	0	1	0	0	0	1
	YPG	1	1	1	1	1	1	6
	MEN	0	0	0	0	0	0	0
	RIP	0	0	1	0	0	0	1
	HDE	0	0	1	1	1	1	4
	BEN	0	1	0	0	0	1	2
	BFL	0	1	0	0	0	1	2
	BCC	0	1	0	0	0	0	1
	BUC	0	1	1	0	1	0	3
	WBR	0	0	1	1	1	0	3
	SGL	0	1	1	1	1	1	5
	PES	0	1	1	1	1	1	5
	SCJ	0	0	1	0	0	0	1
	SLL	0	0	1	0	0	0	1
	SAPI	0	0	1	0	0	0	1
	OHO	1	0	1	0	1	0	3
	FTE	1	0	1	0	1	1	4
	FIN	1	0	1	0	1	1	4
	ZPR	1	0	1	0	1	1	4
	ALM	1	0	1	0	1	1	4
	PKO	1	0	1	0	0	1	3
	FLI	1	0	1	0	1	0	3
	CHU	1	1	1	0	1	1	5
	SLR	1	1	0	0	1	1	4
	SCD	1	1	0	0	1	1	4
	SSM	1	1	0	0	1	1	4
	SBU	1	0	0	0	1	1	3
	AKA	0	1	1	0	1	0	3
	TBD	1	1	1	0	0	1	4
	CVI	1	1	1	0	1	1	5
	NEU	1	1	1	0	0	0	3
	CCS	1	1	1	0	1	1	5
	ELI	1	0	1	0	1	1	4
	PHL	1	0	1	0	1	1	4
	OCO	1	1	1	0	1	1	5
	HEL	1	1	1	0	1	1	5
	HAA	1	1	1	0	1	1	5
	SON	1	1	1	0	1	1	5
	ECO	1	1	1	1	1	1	6
	PFQ	1	1	1	1	1	1	6
	MBJ	0	0	1	0	0	0	1
	ACL	0	0	1	0	1	1	3
	SUM	26	31	44	7	35	40

## Sheet: Cobalamin(B12)-utilizing
Enzymes that utilize Adenosylcobalamin	Organism KEGG abbreviation	1.17.4.1	1.17.4.2	2.1.1.13	2.1.3.1	3.4.11.18	4.2.1.28	4.2.1.30	4.3.1.2	4.3.1.7	5.4.3.3	5.4.3.4	5.4.3.5	5.4.3.7	5.4.99.1	5.4.99.2	5.4.99.4	SUM
1.17.4.1	BPI	1	0	0	0	1	0	0	0	0	0	0	0	0	0	0	0	2
1.17.4.2	UDI	0	0	0	0	1	0	0	0	0	0	0	0	0	0	0	0	1
2.1.1.13	SMUP	0	0	0	0	1	0	0	0	0	0	0	0	0	0	0	0	1
2.1.3.1	SUM	0	0	0	0	0	0	0	0	0	0	0	0	0	0	0	0	0
3.4.11.18	SMS	0	0	0	0	0	0	0	0	0	0	0	0	0	0	0	0	0
4.2.1.28	SMG	0	0	0	0	0	0	0	0	0	0	0	0	0	0	0	0	0
4.2.1.30	CHE	1	0	0	0	1	0	0	0	0	0	0	0	0	0	0	0	2
4.3.1.2	BRE	1	0	0	0	1	0	0	0	0	0	0	0	0	0	0	0	2
4.3.1.7	BBU	0	0	0	0	0	0	0	0	0	0	0	0	0	0	0	0	0
5.4.3.3	ZIN	0	0	0	0	0	0	0	0	0	0	0	0	0	0	0	0	0
5.4.3.4	NDL	0	0	0	0	0	0	0	0	0	0	0	0	0	0	0	0	0
5.4.3.5	TPQ	0	0	0	0	0	0	0	0	0	0	0	0	0	0	0	0	0
5.4.3.7	SSDC	1	0	0	0	1	0	0	0	0	0	0	0	0	0	0	0	2
5.4.99.1	HCI	0	0	1	0	0	0	0	0	0	0	0	0	0	0	0	0	1
5.4.99.2	LAS	1	0	0	0	1	0	0	0	0	0	0	0	0	0	0	0	2
5.4.99.4	BHE	1	0	0	0	1	0	0	0	0	0	0	0	0	0	0	0	2
	BQU	1	0	0	0	1	0	0	0	0	0	0	0	0	0	0	0	2
	APH	1	0	0	0	1	0	0	0	0	0	0	0	0	0	0	0	2
	ECH	1	0	0	0	1	0	0	0	0	0	0	0	0	0	0	0	2
	WPI	1	0	0	0	1	0	0	0	0	0	0	0	0	0	0	0	2
	WCL	1	0	0	0	1	0	0	0	0	0	0	0	0	0	0	0	2
	WOL	1	0	0	0	1	0	0	0	0	0	0	0	0	0	0	0	2
	WRI	1	0	0	0	1	0	0	0	0	0	0	0	0	0	0	0	2
	OTT	1	0	0	0	1	0	0	0	0	0	0	0	0	0	0	0	2
	RPQ	1	0	0	0	1	0	0	0	0	0	0	0	0	0	0	0	2
	RFE	1	0	0	0	1	0	0	0	0	0	0	0	0	0	0	0	2
	RMC	1	0	0	0	1	0	0	0	0	0	0	0	0	0	0	0	2
	RAM	1	0	0	0	1	0	0	0	0	0	0	0	0	0	0	0	2
	FTT	1	0	0	0	1	0	0	0	0	0	0	0	0	0	0	0	2
	PLR	0	0	0	0	1	0	0	0	0	0	0	0	0	0	0	0	1
	PLY	0	0	0	0	1	0	0	0	0	0	0	0	0	0	0	0	1
	CRP	0	0	0	0	1	0	0	0	0	0	0	0	0	0	0	0	1
	BCI	1	0	0	0	1	0	0	0	0	0	0	0	0	0	0	0	2
	CEY	1	0	0	0	1	0	0	0	0	0	0	0	0	0	0	0	2
	CEA	1	0	0	0	1	0	0	0	0	0	0	0	0	0	0	0	2
	ASY	1	0	0	0	1	0	0	0	0	0	0	0	0	0	0	0	2
	YPG	1	1	1	0	1	0	0	0	0	0	0	0	0	0	0	0	4
	MEN	1	0	0	0	1	0	0	0	0	0	0	0	0	0	0	0	2
	RIP	1	0	0	0	1	0	0	0	0	0	0	0	0	0	0	0	2
	HDE	1	0	0	0	1	0	0	0	0	0	0	0	0	0	0	0	2
	BEN	1	0	0	0	1	0	0	0	0	0	0	0	0	0	0	0	2
	BFL	1	0	0	0	1	0	0	0	0	0	0	0	0	0	0	0	2
	BCC	0	0	0	0	1	0	0	0	0	0	0	0	0	0	0	0	1
	BUC	1	0	0	0	1	0	0	0	0	0	0	0	0	0	0	0	2
	WBR	1	0	0	0	1	0	0	0	0	0	0	0	0	0	0	0	2
	SGL	1	0	0	0	1	0	0	0	0	0	0	0	0	0	0	0	2
	PES	1	0	0	0	1	0	0	0	0	0	0	0	0	0	0	0	2
	SCJ	1	0	0	0	1	0	0	0	0	0	0	0	0	0	0	0	2
	SLL	1	1	0	0	1	0	0	0	0	0	0	0	0	0	0	0	3
	SAPI	1	1	0	0	1	0	0	0	0	0	0	0	0	0	0	0	3
	OHO	1	0	1	0	1	0	0	0	0	0	0	0	0	0	1	0	4
	FTE	1	0	1	0	1	0	0	0	0	0	0	0	0	0	1	0	4
	FIN	1	0	1	0	1	0	0	0	0	0	0	0	0	0	1	0	4
	ZPR	1	0	1	0	1	0	0	0	1	0	0	0	0	0	1	0	5
	ALM	1	0	1	0	1	0	0	0	0	0	0	0	0	0	1	0	4
	PKO	1	0	1	0	1	0	0	0	0	0	0	0	0	0	1	0	4
	FLI	1	0	1	0	1	0	0	0	0	0	0	0	0	0	1	0	4
	CHU	1	0	1	0	1	0	0	0	1	0	0	0	0	0	0	0	4
	SLR	1	1	1	0	1	0	0	0	0	0	0	1	0	0	0	0	5
	SCD	1	1	1	0	1	0	0	1	0	0	0	0	0	1	0	0	6
	SSM	1	1	1	0	1	0	0	0	0	0	0	0	0	0	0	0	4
	SBU	1	1	1	0	1	0	0	0	0	0	0	0	0	0	0	0	4
	AKA	1	0	0	0	1	0	0	0	0	0	0	0	0	0	0	0	2
	TBD	1	1	1	0	1	0	0	0	0	0	0	0	0	0	0	0	4
	CVI	1	1	1	0	1	0	0	0	1	0	0	0	0	0	0	0	5
	NEU	1	0	1	0	1	0	0	0	0	0	0	0	0	0	0	0	3
	CCS	1	0	1	0	1	0	0	0	0	0	0	0	0	0	1	0	4
	ELI	1	0	1	0	1	0	0	0	0	0	0	0	0	0	1	0	4
	PHL	1	0	1	0	1	0	0	0	1	0	0	0	0	0	1	0	5
	OCO	1	0	1	0	1	0	0	0	0	0	0	0	0	0	0	0	3
	HEL	1	1	1	0	1	0	0	0	0	0	0	0	0	0	0	0	4
	HAA	1	0	1	0	1	0	0	0	1	0	0	0	0	0	0	0	4
	SON	1	1	1	0	1	0	0	0	0	0	0	0	0	0	0	0	4
	ECO	1	1	1	0	1	0	0	0	1	0	0	0	0	0	1	0	6
	PFQ	1	1	1	0	1	0	0	0	0	0	0	0	0	0	0	0	4
	MBJ	1	1	0	0	1	0	0	1	0	1	0	1	0	1	0	0	7
	ACL	1	1	0	0	1	0	0	0	0	0	0	0	0	0	0	0	3
	SUM	63	15	26	0	69	0	0	2	6	1	0	2	0	2	11	0

[truncated: 2 more sheets: Ascorbate(C)-utilizing, Menaquinone(K)-utilizing]
