# Supplementary material for: Predictive Genomic Analyses Inform the Basis for Vitamin Metabolism and Provisioning in Bacteria-Arthropod Endosymbioses
Source: G3 (Bethesda). 2017 Apr 28;7(6):1887–98. doi: 10.1534/g3.117.042184 (PMC5473766; doi:10.1534/g3.117.042184)
Supplement: Supplementary file 24 [file 1887TableS1.xlsx]

## Sheet: Table S1
Table S1.
	Taxonomic order	Organism type	Organism name	Phylum	Class	Order	Role	KEGG abbreviation	KEGG T-number	NCBI Tax ID	Genome reference	Genbank accession number	Assembly number	NCBI RefSeq number	# bases	# protein coding genes	Corresponding host organism	Host class	Host order
	1	endosymbiont	Blattabacterium BPLAN	Bacteroidetes	Flavobacteriia	Flavobacteriales	primary	bpi	T00996	600809	Sabree et al. 2009	CP001429.2	ASM9316v1	NC_013418.2	640 KB	582	Periplaneta americana	Insecta	Blattodea
	2	endosymbiont	Candidatus Uzinura diaspidicola ASNER	Bacteroidetes	Flavobacteriia	Flavobacteriales	primary	udi	T02439	1133592	Sabree et al. 2013	CP003263.1	ASM33197v1	NC_020135.1	263 KB	227	Diaspididae (family)	Insecta	Hemiptera
	3	endosymbiont	Candidatus Sulcia muelleri (PSPU)	Bacteroidetes	Flavobacteriia	Flavobacteriales	primary	smup	T03672	1189303	Koga and Moran 2014	AP013293.1	ASM82915v1	NZ_AP013293.1	285 KB	256	Philaenus spumarius	Insecta	Hemiptera
	4	endosymbiont	Candidatus Sulcia muelleri (CARI)	Bacteroidetes	Flavobacteriia	Flavobacteriales	primary	sum	T01303	706194	McCutcheon and Moran 2010	CP002163.1	ASM14703v1	NC_014499.1	277 KB	246	Clastoptera arizonana	Insecta	Hemiptera
	5	endosymbiont	Candidatus Sulcia muelleri (SMDSEM)	Bacteroidetes	Flavobacteriia	Flavobacteriales	primary	sms	T00958	595499	McCutcheon et al. 2009a	CP001605.1	ASM2294v1	NC_013123.1	277 KB	242	Diceroprocta semicincta	Insecta	Hemiptera
	6	endosymbiont	Candidatus Sulcia muelleri (GWSS)	Bacteroidetes	Flavobacteriia	Flavobacteriales	primary	smg	T00630	444179	McCutcheon and Moran 2007	CP000770.2	ASM1752v1	NC_010118.1	246 KB	227	Homalodisca coagulata	Insecta	Hemiptera
	7	endosymbiont	Cardinium hertigii cEper1	Bacteroidetes	Cytophagia	Cytophagales	secondary	che	T02243	1231626	Penz et al. 2012	HE983995.1	CCh_cEper1	NC_018605.1	945 KB	763	Encarsia pergandiella	Insecta	Hymenoptera
	8	endosymbiont	Borrelia recurrentis (A1)	Spirochaetes	Spirochaetales	Spirochaetaceae	secondary	bre	T00769	412418	Lescot et al. 2008	CP000993.1	ASM1970v1	NC_011244.1	1242 KB	1041	Pediculus humanus corporis	Insecta	Phthiraptera
	9	endosymbiont	Borrelia burgdorferi (B31)	Spirochaetes	Spirochaetales	Spirochaetaceae	secondary	bbu	T00012	224326	Fraser et al. 1997	AE000783.1	ASM868v2	NC_001318.1	1521 KB	1390	Ixodes scapularis	Arachnida	Acari
	10	endosymbiont	Candidatus Zinderia insecticola (CARI)	Proteobacteria	Beta-proteobacteria	Burkholderiales	primary	zin	T01304	871271	McCutcheon and Moran 2010	CP002161.1	ASM14701v1	NC_014497.1	209 KB	206	Clastoptera arizonana	Insecta	Hemiptera
	11	endosymbiont	Candidatus Nasuia deltocephalinicola NAS-ALF	Proteobacteria	Beta-proteobacteria	Unclassified	primary	ndl	T02782	1343077	Bennett and Moran 2013	CP006059.1	ASM44260v1	NC_021919.1	112 KB	137	Macrosteles quadrilineatus	Insecta	Hemiptera
	12	endosymbiont	Candidatus Tremblaya princeps PCVAL	Proteobacteria	Beta-proteobacteria	Unclassified	primary	tpq	T01858	1053648	Lopez-Madrigal et al. 2011	CP002918.1	ASM22096v1	NC_017293.1	139 KB	116	Planococcus citri	Insecta	Hemiptera
	13	endosymbiont	Candidatus Profftella armatura YCPA	Proteobacteria	Beta-proteobacteria	Unclassified	primary	ssdc	T02777	669502	Nakabachi et al. 2013	CP012591.1	ASM127878v1	NZ_CP012591.1	463 KB	351	Diaphorina citri	Insecta	Hemiptera
	14	endosymbiont	Candidatus Hodgkinia cicadicola Dsem	Proteobacteria	Alpha-proteobacteria	Rhizobiales	primary	hci	T00938	573234	McCutcheon et al. 2009b	CP001226.1	ASM2150v1	NC_012960.1	144 KB	169	Diceroprocta semicincta	Insecta	Hemiptera
	15	endosymbiont	Candidatus Liberibacter asiaticus (psy62)	Proteobacteria	Alpha-proteobacteria	Rhizobiales	secondary	las	T00948	537021	Duan et al. 2009	CP001677.5	ASM2376v2	NC_012985.3	1227 KB	1109	Diaphorina citri	Insecta	Hemiptera
	16	endosymbiont	Bartonella henselae (Houston-1)	Proteobacteria	Alpha-proteobacteria	Rhizobiales	secondary	bhe	T00180	283166	Alsmark et al. 2004	BX897699.1	ASM4670v1	NC_005956.1	1931 KB	1525	Ixodes scapularis	Arachnida	Acari
	17	endosymbiont	Bartonella quintana (Toulouse)	Proteobacteria	Alpha-proteobacteria	Rhizobiales	secondary	bqu	T00181	283165	Alsmark et al. 2004	BX897700.1	ASM4668v1	NC_005955.1	1581 KB	1224	Pediculus humanus corporis	Insecta	Phthiraptera
	18	endosymbiont	Anaplasma phagocytophilum (HZ)	Proteobacteria	Alpha-proteobacteria	Rickettsiales	secondary	aph	T00327	212042	Dunning Hotopp et al. 2006	CP000235.1	ASM1312v1	NC_007797.1	1471 KB	1058	Ixodes scapularis	Arachnida	Acari
	19	endosymbiont	Ehrlichia chaffeensis (Arkansas)	Proteobacteria	Alpha-proteobacteria	Rickettsiales	secondary	ech	T00328	205920	Dunning Hotopp et al. 2006	CP000236.1	ASM1314v1	NC_007799.1	1176 KB	883	Amblyomma americanum	Arachnida	Acari
	20	endosymbiont	Wolbachia wPip	Proteobacteria	Alpha-proteobacteria	Rickettsiales	secondary	wpi	T00719	570417	Klasson et al. 2008	AM999887.1	ASM7300v1	NC_010981.1	1482 KB	1276	Culex pipiens	Insecta	Diptera
	21	endosymbiont	Wolbachia wCle	Proteobacteria	Alpha-proteobacteria	Rickettsiales	secondary	wcl	T03628	246273	Nikoh et al. 2014	AP013028.1	ASM82931v1	NZ_AP013028.1	1250 KB	1153	Cimex leticularis	Insecta	Hemiptera
	22	endosymbiont	Wolbachia wMel	Proteobacteria	Alpha-proteobacteria	Rickettsiales	secondary	wol	T00160	163164	Wu et al. 2004	AE017196.1	ASM802v1	NC_002978.6	1268 KB	1073	Drosophila melanogaster	Insecta	Diptera
	23	endosymbiont	Wolbachia wRi	Proteobacteria	Alpha-proteobacteria	Rickettsiales	secondary	wri	T00866	66084	Klasson et al. 2009	CP001391.1	ASM2228v1	NC_012416.1	1446 KB	1248	Drosophila simulans	Insecta	Diptera
	24	endosymbiont	Orientia tsutsugamushi (Ikeda)	Proteobacteria	Alpha-proteobacteria	Rickettsiales	secondary	ott	T00705	334380	Nakayama et al. 2008	AP008981.1	ASM1020v1	NC_010793.1	2009 KB	1898	Leptotrombidium deliense	Insecta	Blattodea
	25	endosymbiont	Rickettsia prowazekii (Rp22)	Proteobacteria	Alpha-proteobacteria	Rickettsiales	secondary	rpq	T01977	449216	Bechah et al. 2010	CP001584.1	ASM2278v1	NC_017560.1	1112 KB	858	Pediculus humanus corporis	Arachnida	Acari
	26	endosymbiont	Rickettsia felis URRWXCal2	Proteobacteria	Alpha-proteobacteria	Rickettsiales	secondary	rfe	T00252	315456	Ogata et al. 2005	CP000053.1	ASM1214v1	NC_007109.1	1587 KB	1302	Liposcelis bostrychophila	Insecta	Psocoptera
	27	endosymbiont	Rickettsia monacensis	Proteobacteria	Alpha-proteobacteria	Rickettsiales	secondary	rmc	T03824	109232	Felsheim et al. 2015	LN794217.1	RMONA_1	NZ_LN794217.1	1353 KB	1164	Ixodes scapularis	Arachnida	Acari
	28	endosymbiont	Candidatus Rickettsia amblyomii GAT-30V	Proteobacteria	Alpha-proteobacteria	Rickettsiales	secondary	ram	T01787	1105111	Johnson et al. 2016	CP003334.1	ASM28405v1	NC_017028.1	1481 KB	1192	Amblyomma americanum	Arachnida	Acari
	29	endosymbiont	Francisella tularensis TI0902	Proteobacteria	Gamma-proteobacteria	Thiotrichales	secondary	ftt	T01761	1001534	Modise et al. 2017	CP003049.1	ASM24843v1	NC_016937.1	1969 KB	1799	Amblyomma americanum	Arachnida	Acari
	30	endosymbiont	Portiera aleyrodidarum (BT-QVLC)	Proteobacteria	Gamma-proteobacteria	Oceanospirillales	primary	plr	T02307	1239881	Santos-Garcia et al. 2012	CP003835.1	ASM29838v1	NC_018618.1	357 KB	255	Bemisia tabaci, Q biotypes	Insecta	Hemiptera
	31	endosymbiont	Portiera aleyrodidarum (BT-B-HRs)	Proteobacteria	Gamma-proteobacteria	Oceanospirillales	primary	ply	T02267	1206109	Sloan and Moran 2012	CP003708.1	ASM29268v1	NC_018507.1	358 KB	256	Bemisia tabaci, B biotype	Insecta	Hemiptera
	32	endosymbiont	Candidatus Carsonella rudii PV	Proteobacteria	Gamma-proteobacteria	Unclassified	primary	crp	T00403	387662	Nakabachi et al. 2006	AP009180.1	ASM1036v1	NC_008512.1	160 KB	182	Pachypsylla venusta	Insecta	Hemiptera
	33	endosymbiont	Baumannia cicadellinicola Hc	Proteobacteria	Gamma-proteobacteria	Unclassified	primary	bci	T00349	374463	Wu et al. 2006	CP000238.1	ASM1318v1	NC_007984.1	686 KB	591	Homalodisca coagulata	Insecta	Hemiptera
	34	endosymbiont	Coxiella-Like Endosymbiont CRt	Proteobacteria	Gamma-proteobacteria	Legionellales	secondary	cey	T03998	1592897	Gottlieb et al. 2015	CP011126.1	ASM107771v1	NZ_CP011126.1	1734 KB	1299	Amblyomma americanum	Arachnida	Acari
	35	endosymbiont	Coxiella endosymbiont of Amblyomma americanum	Proteobacteria	Gamma-proteobacteria	Legionellales	primary	cea	T03533	325775	Smith et al. 2015	CP007541.1	ASM81502v1	NZ_CP007541.1	657 KB	554	Amblyomma americanum	Arachnida	Acari
	36	endosymbiont	Arsenophonus symbiont of Lipoptena fortisetosa CB	Proteobacteria	Gamma-proteobacteria	Enterobacterales	secondary	asy	T04248	634113	Novakova et al. 2016	CP013920.1	ASM153466v1	NZ_CP013920.1	837 KB	619	Lipoptena fortisetosa	Insecta	Diptera
	37	endosymbiont	Yersinia pestis (Angola)	Proteobacteria	Gamma-proteobacteria	Enterobacterales	secondary	ypg	T00635	349746	Eppinger et al. 2010	CP000901.1	ASM1880v1	NC_010159.1	4687 KB	4226	Pediculus humanus corporis	Insecta	Phthiraptera
	38	endosymbiont	Candidatus Moranella endobia PCIT	Proteobacteria	Gamma-proteobacteria	Enterobacterales	secondary	men	T01562	903503	McCutcheon and von Dohlen 2011	CP002243.1	ASM21917v1	NC_015735.1	538 KB	413	Planococcus citri	Insecta	Hemiptera
	39	endosymbiont	Candidatus Riesia pediculicola USDA	Proteobacteria	Gamma-proteobacteria	Enterobacterales	primary	rip	T01218	515618	Kirkness et al. 2010	CP001085.1	ASM9306v1	NC_014109.1	582 KB	473	Pediculus humanus corporis	Insecta	Phthiraptera
	40	endosymbiont	Candidatus Hamiltonella defensa (5AT)	Proteobacteria	Gamma-proteobacteria	Enterobacterales	secondary	hde	T00911	572265	Degnan et al. 2009	CP001277.1	ASM2170v1	NC_012751.1	2169 KB	1912	Acyrthosiphon pisum	Insecta	Hemiptera
	41	endosymbiont	Blochmannia obliquus 757	Proteobacteria	Gamma-proteobacteria	Enterobacterales	primary	ben	T03906	1505597	Williams and Wernegreen 2015	CP010049.1	ASM97354v1	NZ_CP010049.1	774 KB	581	Camponotus (Colobopsis) obliquus	Insecta	Hymenoptera
	42	endosymbiont	Candidatus Blochmannia floridanus	Proteobacteria	Gamma-proteobacteria	Enterobacterales	primary	bfl	T00138	203907	Gil et al. 2003	BX248583.1	ASM4328v1	NC_005061.1	706 KB	582	Camponotus floridanus	Insecta	Hymenoptera
	43	endosymbiont	Buchnera aphidicola from Cinara cedri (BCc)	Proteobacteria	Gamma-proteobacteria	Enterobacterales	primary	bcc	T00423	372461	Perez-Brocal et al. 2006	CP000263.1	ASM9096v1	NC_008513.1	422 KB	367	Cinara cedri	Insecta	Hemiptera
	44	endosymbiont	Buchnera aphidicola (Aps)	Proteobacteria	Gamma-proteobacteria	Enterobacterales	primary	buc	T00036	107806	Shigenobu et al. 2000	BA000003.2	ASM960v1	NC_002528.1	656 KB	574	Acyrthosiphon pisum	Insecta	Hemiptera
	45	endosymbiont	Wigglesworthia glossinidia brevipalpis	Proteobacteria	Gamma-proteobacteria	Enterobacterales	primary	wbr	T00101	36870	Akman et al. 2002	BA000021.3	ASM888v1	NC_004344.2	703 KB	627	Glossinia morsitans	Insecta	Diptera
	46	endosymbiont	Sodalis glossinidius morsitans	Proteobacteria	Gamma-proteobacteria	Enterobacterales	secondary	sgl	T00316	343509	Toh et al. 2006	AP008232.1	ASM1008v1	NC_007712.1	4293 KB	3504	Glossinia morsitans	Insecta	Diptera
	47	endosymbiont	Candidatus Sodalis pierantonius (SOPE)	Proteobacteria	Gamma-proteobacteria	Enterobacterales	primary	pes	T03006	2342	Oakeson et al. 2014	CP006568.1	ASM51740v1	NZ_CP006568.1	4513 KB	3191	Sitophilus oryzae	Insecta	Coleoptera
	48	endosymbiont	Spiroplasma cantharicola CC-1	Tenericutes	Mollicute	Entomoplasmatales	secondary	scj	T04084	362837	Lo et al. 2015b	CP012622.1	ASM128104v1	NZ_CP012622.1	1180 KB	998	Cantharis carolinus	Insecta	Coleoptera
	49	endosymbiont	Spiroplasma litorale TN-1T (DSM 21781)	Tenericutes	Mollicute	Entomoplasmatales	secondary	sll	T04047	216942	Lo et al. 2015a	CP012357.1	ASM126715v1	NZ_CP012357.1	1226 KB	1086	Tabanus nigrovittatus	Insecta	Diptera
	50	endosymbiont	Spiroplasma apis B31	Tenericutes	Mollicute	Entomoplasmatales	secondary	sapi	T02945	1276258	Ku et al. 2014	CP006682.1	ASM50093v1	NC_022998.1	1161 KB	978	Apis mellifera	Insecta	Hymenoptera
	1	non-symbiont	Owenweeksia hongkongensis DSM 17368	Bacteroidetes	Flavobacteriia	Flavobacteriales	n/a	oho	T01677	926562	Riedel et al. 2012	CP003156.1	ASM23670v1	NC_016599.1	4000 KB	3454	n/a	n/a	n/a
	2	non-symbiont	Fluviicola taffensis DSM 16823	Bacteroidetes	Flavobacteriia	Flavobacteriales	n/a	fte	T01455	755732	Woyke et al. 2011	CP002542.1	ASM19460v1	NC_015321.1	4634 KB	4020	n/a	n/a	n/a
	3	non-symbiont	Flavobacterium indicum GPTSA100-9	Bacteroidetes	Flavobacteriia	Flavobacteriales	n/a	fin	T01781	1094466	Barbier et al. 2012	HE774682.1	GPTSA100-9	NC_017025.1	2993 KB	2671	n/a	n/a	n/a
	4	non-symbiont	Zunongwangia profunda SM-A87	Bacteroidetes	Flavobacteriia	Flavobacteriales	n/a	zpr	T01216	655815	Qin et al. 2010	CP001650.1	ASM2346v1	NC_014041.1	5128 KB	4336	n/a	n/a	n/a
	5	non-symbiont	Algoriphagus sp. M8-2	Bacteroidetes	Cytophagia	Cytophagales	n/a	alm	T04334	1727163	Muraguchi et al. 2016	CP012836.1	ASM159360v1	NZ_CP012836.1	382 KB	3315	n/a	n/a	n/a
	6	non-symbiont	Pontibacter korlensis X14-1T	Bacteroidetes	Cytophagia	Cytophagales	n/a	pko	T03841	400092	Dai et al. 2015	CP009621.1	ASM97372v1	NZ_CP009621.1	5462 KB	4507	n/a	n/a	n/a
	7	non-symbiont	Flexibacter litoralis ATCC 23117 / Bernardetia litoralis DSM 6794	Bacteroidetes	Cytophagia	Cytophagales	n/a	fli	T02149	880071	Lucas et al. 2017	CP003345.1	ASM26550v1	NC_018018.1	4919 KB	3914	n/a	n/a	n/a
	8	non-symbiont	Cytophaga hutchinsonii ATCC 33406	Bacteroidetes	Cytophagia	Cytophagales	n/a	chu	T00385	269798	Xie et al. 2007	CP000383.1	ASM1414v1	NC_008255.1	4433 KB	3662	n/a	n/a	n/a
	9	non-symbiont	Salinispira pacifica	Spirochaetes	Spirochaetales	Spirochaetaceae	n/a	slr	T03013	1307761	Ben Hania et al. 2015	CP006939.1	ASM50724v1	NC_023035.1	3782 KB	3182	n/a	n/a	n/a
	10	non-symbiont	Treponema caldarium DSM 7334	Spirochaetes	Spirochaetales	Spirochaetaceae	n/a	scd	T01573	744872	Abt et al. 2013	CP002868.1	ASM21972v1	NC_015732.1	3239 KB	2822	n/a	n/a	n/a
	11	non-symbiont	Spirochaeta smaragdinae DSM 11293	Spirochaetes	Spirochaetales	Spirochaetaceae	n/a	ssm	T01287	573413	Mavromatis et al. 2010	CP002116.1	ASM14398v1	NC_014364.1	4654 KB	4258	n/a	n/a	n/a
	12	non-symbiont	Sphaerochaeta globosa Buddy	Spirochaetes	Spirochaetales	Spirochaetaceae	n/a	sbu	T01439	158189	Lucas et al. 2015	CP002541.1	ASM19043v1	NC_015152.1	3316 KB	3019	n/a	n/a	n/a
	13	non-symbiont	Advenella kashmirensis WT001	Proteobacteria	Beta-proteobacteria	Burkholderiales	n/a	aka	T02117	1036672	Ghosh et al. 2011	CP003555.1	ASM21991v3	NC_017964.1	4424 KB	3233	n/a	n/a	n/a
	14	non-symbiont	Thiobacillus denitrificans ATCC 25259	Proteobacteria	Beta-proteobacteria	Hydrogenophilales	n/a	tbd	T00275	292415	Beller et al. 2006	CP000116.1	ASM1274v1	CP000116.1	2910 KB	2756	n/a	n/a	n/a
	15	non-symbiont	Chromobacterium violaceum ATCC 12472	Proteobacteria	Beta-proteobacteria	Neisseriales	n/a	cvi	T00147	243365	Brazilian National Genome Project 2003	AE016825.1	ASM770v1	NC_005085.1	4751 KB	4195	n/a	n/a	n/a
	16	non-symbiont	Nitrosomonas europaea ATCC 19718	Proteobacteria	Beta-proteobacteria	Nitrosomonadales	n/a	neu	T00130	228410	Chain et al. 2003	AL954747.1	ASM914v1	NC_004757.1	2812 KB	2572	n/a	n/a	n/a
	17	non-symbiont	Caulobacter crescentus NA1000	Proteobacteria	Alpha-proteobacteria	Caulobacterales	n/a	ccs	T00841	565050	Marks et al. 2010	CP001340.1	ASM2200v1	NC_011916.1	4043 KB	3886	n/a	n/a	n/a
	18	non-symbiont	Erythrobacter litoralis HTCC2594	Proteobacteria	Alpha-proteobacteria	Sphingomodales	n/a	eli	T00315	314225	Oh et al. 2009	CP000157.1	ASM1300v1	NC_007722.1	3052 KB	2885	n/a	n/a	n/a
	19	non-symbiont	Pelagibacterium halotolerans B2	Proteobacteria	Alpha-proteobacteria	Rhizobiales	n/a	phl	T01645	1082931	Huo et al. 2012	CP003075.1	ASM23055v1	NC_016078.1	3949 KB	3752	n/a	n/a	n/a
	20	non-symbiont	Oligotropha carboxidovorans OM4	Proteobacteria	Alpha-proteobacteria	Rhizobiales	n/a	oco	T01967	504832	Volland et al. 2011	CP002821.1	ASM21858v1	NC_017538.1	3840 KB	3637	n/a	n/a	n/a
	21	non-symbiont	Halomonas elongata DSM 2581	Proteobacteria	Gamma-proteobacteria	Oceanospirillales	n/a	hel	T01311	768066	Schwibbert et al. 2011	FN869568.1	ASM19687v1	NC_014532.1	4061 KB	3472	n/a	n/a	n/a
	22	non-symbiont	Halotalea alkalilenta IHB B 13600	Proteobacteria	Gamma-proteobacteria	Oceanospirillales	n/a	haa	T04333	376489	Swarnkar et al. 2016	CP015243.1	ASM164817v1	NZ_CP015243.1	4387 KB	3787	n/a	n/a	n/a
	23	non-symbiont	Shewanella oneidensis MR-1	Proteobacteria	Gamma-proteobacteria	Alteromonadales	n/a	son	T00099	211586	Heidelberg et al. 2002	AE014299.2	ASM14616v2	NC_004347.2	5131 KB	4214	n/a	n/a	n/a
	24	non-symbiont	Escherichia coli K-12 MG1655	Proteobacteria	Gamma-proteobacteria	Enterobacterales	n/a	eco	T00007	511145	Blattner et al. 1997	U00096.3	ASM584v2	NC_000913.3	4642 KB	4140	n/a	n/a	n/a
	25	non-symbiont	Pragia fontium 24613	Proteobacteria	Gamma-proteobacteria	Enterobacterales	n/a	pfq	T03952	82985	Snopkova et al. 2015	CP010423.1	ASM102698v1	NZ_CP010423.1	4095 KB	3457	n/a	n/a	n/a
	26	non-symbiont	Candidatus Izimaplasma sp. HR1/ Mollicutes bacterium HR1	Tenericutes	unclassified	unclassified	n/a	mbj	T03291	1541959	Skennerton et al. 2016	CP009415.1	ASM75570v1	NZ_CP009415.1	1879 KB	1801	n/a	n/a	n/a
	27	non-symbiont	Acholeplasma laidlawii PG-8A	Tenericutes	Mollicute	Acholeplasmatales	n/a	acl	T00659	441768	Lazarev et al. 2011	CP000896.1	ASM1878v1	NC_010163.1	1497 KB	1363	n/a	n/a	n/a
