# Supplementary material for: Predictive Genomic Analyses Inform the Basis for Vitamin Metabolism and Provisioning in Bacteria-Arthropod Endosymbioses
Source: G3 (Bethesda). 2017 Apr 28;7(6):1887–98. doi: 10.1534/g3.117.042184 (PMC5473766; doi:10.1534/g3.117.042184)
Supplement: Supplementary file 25 [file 1887TableS2.xlsx]

## Sheet: Table S2
Table S2.
	Vitamin	Vitamin-interacting protein	KEGG identifier or EC
	Vitamin A	NINAE/Opsin Rh1	K13802Ê
	Vitamin A	R-opsin/OPN4/Rh2_7	K04255
	Vitamin A	Rhodopsin	K04250
	Vitamin B1	PDC: pyruvate dehydrogenase (E1) alpha subunit	1.2.4.1
	Vitamin B1	ODGC: alpha-ketoglutarate dehydrogenase (E1)	1.2.4.2
	Vitamin B1	Transketolase	2.2.1.1
	Vitamin B2	Glycerol-3-phosphate dehydrogenase	1.1.1.94
	Vitamin B2	NADH:ubiquinone reductase	1.6.5.3
	Vitamin B2	Succinate dehydrogenase	1.3.5.1
	Vitamin B2/3	PDC/ODGC: dihydrolipoyl dehydrogenase (E3)	1.8.1.4
	Vitamin B3	6 phosphogluconate dehydrogenase	1.1.1.44
	Vitamin B3	Malate dehydrogenase	1.1.1.37
	Vitamin B3	Glycerol-3-phosphate dehydrogenase	1.1.1.8
	Vitamin B5	PDC: Dihydrolipoyl acetyltransferase (E2)	2.3.1.12
	Vitamin B5	ODGC: dihydrolipoyl succinyltransferase (E2)	2.3.1.61
	Vitamin B5	Acetyl-CoA synthetase	6.2.1.1.
	Vitamin B5	Long-chain acyl-CoA synthetase	6.2.1.3
	Vitamin B6	5-aminolevulinate synthase	2.3.1.37
	Vitamin B6	Cystathionine _-synthase	4.2.1.22
	Vitamin B6	L-serine ammonia-lyase	4.3.1.17
	Vitamin B6	L-serine ammonia-lyase	4.3.1.19
	Vitamin B6	Glycogen phosphorylase	2.4.1.1
	Vitamin B7	Biotin carboxylase (component of acetyl CoA carboxylase)	6.4.1.2
	Vitamin B7	Pyruvate carboxylase	6.4.1.1
	Vitamin B7	Propionyl-CoA carboxylase	6.4.1.3
	Vitamin B7	_-methylcrotonyl-CoA carboxylase	6.4.1.4
	Vitamin B9	Methionine synthase	2.1.1.13
	Vitamin B9	Methionine synthase	2.1.1.14
	Vitamin B9	Thymidylate synthase	2.1.1.45
	Vitamin B9	Glycinamide ribotide (GAR) transformylase	6.3.4.13, 2.1.2.2, 6.3.3.1
	Vitamin B9	AICAR transformylase	2.1.2.3
	Vitamin B12	Methionine synthase	2.1.1.13
	Vitamin B12	Methylmalonyl-CoA mutase	5.4..99.2
	Vitamin B12	Ribonucleoside-triphosphate reductase	1.17.4.2
	Vitamin B12	Propanediol dehydratase	4.2.1.28
	Vitamin C	Peptidylglycine monooxygenase	1.14.17.3
	Vitamin C	4-hydroxyphenylpyruvate dioxygenase	1.13.11.27
	Vitamin C	Butyrobetaine hydroxylase	1.14.11.1
	Vitamin C	Trimethyllysine dioxygenase	1.14.11.8
