# Supplementary material for: Predictive Genomic Analyses Inform the Basis for Vitamin Metabolism and Provisioning in Bacteria-Arthropod Endosymbioses
Source: G3 (Bethesda). 2017 Apr 28;7(6):1887–98. doi: 10.1534/g3.117.042184 (PMC5473766; doi:10.1534/g3.117.042184)
Supplement: Supplementary file 26 [file 1887TableS3.xlsx]

## Sheet: Table S3
Table S3.
	Vitamin A	Retinol Metabolism	http://www.genome.jp/kegg/pathway/map/map00830.html
		Carotenoid Biosynthesis	http://www.genome.jp/kegg/pathway/map/map00906.html
		Glycolysis/Gluconeogenesis	http://www.genome.jp/kegg/pathway/map/map00010.html
		Starch and Sucrose Metabolism	http://www.genome.jp/kegg/pathway/map/map00500.html
		Terpenoid backbone biosynthesis	http://www.genome.jp/kegg/pathway/map/map00900.html
	Vitamin B1	Thiamine Metabolism	http://www.genome.jp/kegg/pathway/map/map00730.html
		Alanine, Aspartate and Glutamate Metabolism	http://www.genome.jp/kegg/pathway/map/map00250.html
		Citrate Cycle	http://www.genome.jp/kegg/pathway/map/map00020.html
		Glycolysis/Gluconeogenesis	http://www.genome.jp/kegg/pathway/map/map00010.html
		Pentose Phosphate Pathway	http://www.genome.jp/kegg/pathway/map/map00030.html
		Purine Metabolism	http://www.genome.jp/kegg/pathway/map/map00230.html
	Vitamin B2	Riboflavin Metabolism	http://www.genome.jp/kegg/pathway/map/map00740.html
		Alanine, Aspartate and Glutamate Metabolism	http://www.genome.jp/kegg/pathway/map/map00250.html
		Citrate Cycle	http://www.genome.jp/kegg/pathway/map/map00020.html
		Glycolysis/Gluconeogenesis	http://www.genome.jp/kegg/pathway/map/map00010.html
		Pentose Phosphate Pathway	http://www.genome.jp/kegg/pathway/map/map00030.html
		Purine Metabolism	http://www.genome.jp/kegg/pathway/map/map00230.html
		Starch and Sucrose Metabolism	http://www.genome.jp/kegg/pathway/map/map00500.html
	Vitamin B3	Nicotinate and Nicotinamide Metabolism	http://www.genome.jp/kegg/pathway/map/map00760.html
		Tryptophan Metabolism	http://www.genome.jp/kegg/pathway/map/map00380.html
	Vitamin B5	Pantothenate and CoA Biosynthesis	http://www.genome.jp/kegg/pathway/map/map00770.html
		Beta-alanine Metabolism	http://www.genome.jp/kegg/pathway/map/map00410.html
		Glycolysis/Gluconeogenesis	http://www.genome.jp/kegg/pathway/map/map00010.html
	Vitamin B6	Vitamin B6 metabolism	http://www.genome.jp/kegg/pathway/map/map00750.html
		Alanine, Aspartate and Glutamate Metabolism	http://www.genome.jp/kegg/pathway/map/map00250.html
		Citrate Cycle	http://www.genome.jp/kegg/pathway/map/map00020.html
		Glycolysis/Gluconeogenesis	http://www.genome.jp/kegg/pathway/map/map00010.html
		Pentose Phosphate Pathway	http://www.genome.jp/kegg/pathway/map/map00030.html
		Starch and Sucrose Metabolism	http://www.genome.jp/kegg/pathway/map/map00500.html
	Vitamin B7	Biotin Metabolism	http://www.genome.jp/kegg/pathway/map/map00780.html
		Citrate Cycle	http://www.genome.jp/kegg/pathway/map/map00020.html
		Beta-alanine Metabolism	http://www.genome.jp/kegg/pathway/map/map00410.html
		Fatty Acid Biosynthesis	http://www.genome.jp/kegg/pathway/map/map00061.html
		Glycolysis/Gluconeogenesis	http://www.genome.jp/kegg/pathway/map/map00010.html
		Pyruvate Metabolism	http://www.genome.jp/kegg/pathway/map/map00620.html
		Starch and Sucrose Metabolism	http://www.genome.jp/kegg/pathway/map/map00500.html
	Vitamin B9	Folate Biosynthesis	http://www.genome.jp/kegg/pathway/map/map00790.html
		Purine Metabolism	http://www.genome.jp/kegg/pathway/map/map00230.html
		Phenylalanine, Tyrosine and Tryptophan Biosynthesis	http://www.genome.jp/kegg/pathway/map/map00400.html
	Vitamin B12	Porphyrin and Chorophyll Metabolism	http://www.genome.jp/kegg/pathway/map/map00860.html
	Vitamin C	Ascorbate and Aldarate Metabolism	http://www.genome.jp/kegg/pathway/map/map00053.html
	Vitamin D	Steroid Biosynthesis	http://www.genome.jp/kegg/pathway/map/map00100.html
	Vitamin E	Ubiquinone and Other Terpenoid-Quinone Biosynthesis	http://www.genome.jp/kegg/pathway/map/map00130.html
		Phenylpropanoid Biosynthesis	http://www.genome.jp/kegg/pathway/map/map00940.html
	Vitamin K	Ubiquinone and Other Terpenoid-Quinone Biosynthesis	http://www.genome.jp/kegg/pathway/map/map00130.html
		Glycolysis/Gluconeogenesis	http://www.genome.jp/kegg/pathway/map/map00010.html
		Phenylalanine, Tyrosine and Tryptophan Biosynthesis	http://www.genome.jp/kegg/pathway/map/map00400.html
		Terpenoid Backbone Biosynthesis	http://www.genome.jp/kegg/pathway/map/map00900.html
