# Supplementary material for: Predictive Genomic Analyses Inform the Basis for Vitamin Metabolism and Provisioning in Bacteria-Arthropod Endosymbioses
Source: G3 (Bethesda). 2017 Apr 28;7(6):1887–98. doi: 10.1534/g3.117.042184 (PMC5473766; doi:10.1534/g3.117.042184)
Supplement: Supplementary file 27 [file 1887TableS4.xlsx]

## Sheet: Table S4
Table S4.
	Organism KEGG abbreviation	1.1.1.86 (ilvC)	1.2.1.12 (gapA)
	BPI	1	1
	UDI	1	1
	SMUP	1	1
	SUM	1	1
	SMS	1	1
	SMG	1	1
	CHE	0	1
	BRE	0	1
	BBU	0	1
	ZIN	0	0
	NDL	0	0
	TPQ	1	0
	SSDC	0	0
	HCI	0	0
	LAS	0	1
	BHE	1	1
	BQU	1	1
	APH	0	1
	ECH	0	1
	WPI	0	1
	WCL	0	1
	WOL	0	1
	WRI	0	1
	OTT	0	1
	RPQ	0	0
	RFE	0	0
	RMC	0	0
	RAM	0	0
	FTT	0	1
	PLR	1	0
	PLY	1	0
	CRP	1	0
	BCI	0	1
	CEY	0	1
	CEA	0	1
	ASY	0	1
	YPG	1	1
	MEN	0	1
	RIP	0	1
	HDE	0	1
	BEN	1	1
	BFL	1	1
	BCC	1	1
	BUC	1	1
	WBR	0	1
	SGL	1	1
	PES	1	1
	SCJ	0	1
	SLL	0	1
	SAPI	0	1
	OHO	0	1
	FTE	0	1
	FIN	1	1
	ZPR	1	1
	ALM	1	1
	PKO	1	1
	FLI	1	1
	CHU	1	1
	SLR	0	1
	SCD	1	1
	SSM	1	1
	SBU	1	1
	AKA	1	1
	TBD	1	1
	CVI	1	1
	NEU	1	1
	CCS	1	1
	ELI	1	1
	PHL	1	1
	OCO	1	1
	HEL	1	1
	HAA	1	1
	SON	1	1
	ECO	1	1
	PFQ	1	1
	MBJ	0	1
	ACL	0	1
	SUM	41	65
