# Supplementary material for: Predictive Genomic Analyses Inform the Basis for Vitamin Metabolism and Provisioning in Bacteria-Arthropod Endosymbioses
Source: G3 (Bethesda). 2017 Apr 28;7(6):1887–98. doi: 10.1534/g3.117.042184 (PMC5473766; doi:10.1534/g3.117.042184)
Supplement: Supplementary file 29 [file 1887TableS6.xlsx]

## Sheet: Table S6
Table S6.
	Taxonomic Ranking	Phylum	Class	Organism name	KEGG abbreviation	A	B1	B2	B3	B5	B6	B7	B9	B12	C	K
	1	Bacteroidetes	Flavobacteriia	Blattabacterium BPLAN	bpi		0.2	0.2	0.2	0.2	0.2		0.2			0.2
	2	Bacteroidetes	Flavobacteriia	Candidatus Uzinura diaspidicola ASNER	udi								0.2
	3	Bacteroidetes	Flavobacteriia	Candidatus Sulcia muelleri (PSPU)	smup											0.2
	4	Bacteroidetes	Flavobacteriia	Candidatus Sulcia muelleri (CARI)	sum											0.2
	5	Bacteroidetes	Flavobacteriia	Sulcia muelleri (SMDSEM)	sms											0.2
	6	Bacteroidetes	Flavobacteriia	Candidatus Sulcia muelleri (GWSS)	smg											0.2
	7	Bacteroidetes	Cytophagia	Cardinium hertigii cEper1	che		0.2					0.2	0.2
	8	Spirochaetes	Spirochaetes	Borrelia recurrentis (A1)	bre		0.2		0.2	0.2	0.2
	9	Spirochaetes	Spirochaetes	Borrelia burgdorferi (B31)	bbu				0.2	0.2	0.2
	10	Proteobacteria	Beta-proteobacteria	Candidatus Zinderia insecticola (CARI)	zin
	11	Proteobacteria	Beta-proteobacteria	Candidatus Nasuia deltocephalinicola	ndl
	12	Proteobacteria	Beta-proteobacteria	Candidatus Tremblaya princeps PCVAL	tpq
	13	Proteobacteria	Beta-proteobacteria	Candidatus Profftella armatura	ssdc		0.2					0.2
	14	Proteobacteria	Alpha-proteobacteria	Candidatus Hodgkinia cicadicola Dsem	hci									0.2
	15	Proteobacteria	Alpha-proteobacteria	Candidatus Liberibacter asiaticus (psy62)	las		0.2	0.2	0.2	0.2	0.2	0.2	0.2			0.2
	16	Proteobacteria	Alpha-proteobacteria	Bartonella henselae (Houston-1)	bhe		0.2	0.2	0.2	*	0.2		0.2			0.2
	17	Proteobacteria	Alpha-proteobacteria	Bartonella quintana (Toulouse)	bqu		0.2	0.2	0.2	*	0.2		0.2			0.2
	18	Proteobacteria	Alpha-proteobacteria	Anaplasma phagocytophilum (HZ)	aph		0.2	0.2	0.2	0.2	0.2	0.2	0.2			0.2
	19	Proteobacteria	Alpha-proteobacteria	Ehrlichia chaffeensis (Arkansas)	ech		0.2	0.2	0.2	0.2	0.2	0.2	0.2			0.2
	20	Proteobacteria	Alpha-proteobacteria	Wolbachia wPip	wpi		0.2	0.2		0.2	0.2		0.2			0.2
	21	Proteobacteria	Alpha-proteobacteria	Wolbachia wCle	wcl		0.2	0.2		0.2	0.2	0.2	0.2			0.2
	22	Proteobacteria	Alpha-proteobacteria	Wolbachia wMel	wol		0.2	0.2		0.2	0.2		0.2			0.2
	23	Proteobacteria	Alpha-proteobacteria	Wolbachia wRi	wri		0.2	0.2		0.2	0.2		0.2			0.2
	24	Proteobacteria	Alpha-proteobacteria	Orientia tsutsugamushi (Ikeda)	ott		0.2						0.2			0.2
	25	Proteobacteria	Alpha-proteobacteria	Rickettsia prowazekii (Rp22)	rpq		0.2			0.2			0.2			0.2
	26	Proteobacteria	Alpha-proteobacteria	Rickettsia felis	rfe		0.2			0.2		0.2	0.2			0.2
	27	Proteobacteria	Alpha-proteobacteria	Rickettsia monacensis	rmc		0.2			0.2			0.2			0.2
	28	Proteobacteria	Alpha-proteobacteria	Candidatus Rickettsia amblyomii	ram		0.2			0.2			0.2			0.2
	29	Proteobacteria	Gamma-proteobacteria	Francisella tularensis TI0902	ftt		0.2	0.2		0.2			0.2			0.2
	30	Proteobacteria	Gamma-proteobacteria	Portiera aleyrodidarum (BT-QVLC)	plr
	31	Proteobacteria	Gamma-proteobacteria	Portiera aleyrodidarum (BT-B-HRs)	ply
	32	Proteobacteria	Gamma-proteobacteria	Candidatus Carsonella rudii PV	crp
	33	Proteobacteria	Gamma-proteobacteria	Baumannia cicadellinicola Hc	bci					0.2	*		0.2
	34	Proteobacteria	Gamma-proteobacteria	Coxiella-Like Endosymbiont (CLEAA)	cey		0.2	0.2	0.2	0.2	*	0.2	0.2			0.2
	35	Proteobacteria	Gamma-proteobacteria	Coxiella endosymbiont of Amblyomma americanum	cea		0.2	0.2		0.2	*	0.2	0.2
	36	Proteobacteria	Gamma-proteobacteria	Arsenophonus symbiont of Lipoptena fortisetosa	asy		0.2	0.2	0.2	0.2			0.2			0.2
	37	Proteobacteria	Gamma-proteobacteria	Yersinia pestis (Angola)	ypg							0.2
	38	Proteobacteria	Gamma-proteobacteria	Candidatus Moranella endobia PCIT	men		0.2				0.2
	39	Proteobacteria	Gamma-proteobacteria	Candidatus Riesia pediculicola	rip		0.2	0.2	0.2	0.2	0.2		0.2			0.2
	40	Proteobacteria	Gamma-proteobacteria	Candidatus Hamiltonella defensa (5AT)	hde		0.2	0.2		0.2	*		0.2			0.2
	41	Proteobacteria	Gamma-proteobacteria	Blochmannia obliquus 757	ben		0.2	0.2					0.2			0.2
	42	Proteobacteria	Gamma-proteobacteria	Candidatus Blochmannia floridanus	bfl		0.2	0.2					0.2			0.2
	43	Proteobacteria	Gamma-proteobacteria	Buchnera aphidicola from Cinara cedri (BCc)	bcc		0.2
	44	Proteobacteria	Gamma-proteobacteria	Buchnera aphidicola (Aps)	buc		0.2	0.2	0.2	0.2		0.2	0.2
	45	Proteobacteria	Gamma-proteobacteria	Wigglesworthia glossinidia brevipalpis	wbr		0.2		0.2	0.2	*	0.2	0.2			0.2
	46	Proteobacteria	Gamma-proteobacteria	Sodalis glossinidius morsitans	sgl		0.2				*		0.2			0.2
	47	Proteobacteria	Gamma-proteobacteria	Candidatus Sodalis pierantonius (SOPE)	pes		0.2				*	0.2	0.2			0.2
	48	Tenericutes	Mollicutes	Spiroplasma cantharicola CC-1	scj		0.2	0.2	0.2	0.2			0.2
	49	Tenericutes	Mollicutes	Spiroplasma litorale TN-1T (DSM 21781)	sll		0.2	0.2	0.2	0.2			0.2
	50	Tenericutes	Mollicutes	Spiroplasma apis B31	sapi		0.2	0.2	0.2	0.2			0.2
