# Supplementary material for: Predictive Genomic Analyses Inform the Basis for Vitamin Metabolism and Provisioning in Bacteria-Arthropod Endosymbioses
Source: G3 (Bethesda). 2017 Apr 28;7(6):1887–98. doi: 10.1534/g3.117.042184 (PMC5473766; doi:10.1534/g3.117.042184)
Supplement: Supplementary file 30 [file 1887TableS7.xlsx]

## Sheet: Table S7
Table S7.
	Taxonomic Ranking	Phylum	Class	Organism name	KEGG abbreviation	A	B1	B2	B3	B5	B6	B7	B9	B12	C	K
	1	Bacteroidetes	Flavobacteriia	Owenweeksia hongkongensis DSM 17368	oho		0.2	0.2		0.2	0.2	0.2	0.2	XXX		0.2
	2	Bacteroidetes	Flavobacteriia	Fluviicola taffensis DSM 16823	fte		0.2	0.2	0.2	0.2	0.2	0.2	0.2	XXX		0.2
	3	Bacteroidetes	Flavobacteriia	Flavobacterium indicum GPTSA100-9	fin	0.2	0.2	0.2	0.2	*	0.2	0.2	0.2	XXX		0.2
	4	Bacteroidetes	Flavobacteriia	Zunongwangia profunda SM-A87	zpr	0.2	0.2	0.2	0.2		0.2	0.2	0.2	XXX	0.2	0.2
	5	Bacteroidetes	Cytophagia	Algoriphagus sp. M8-2	alm	0.2	0.2	0.2	0.2	*	0.2		0.2	XXX		0.2
	6	Bacteroidetes	Cytophagia	Pontibacter korlensis X14-1T	pko		0.2	0.2	0.2		0.2	0.2	0.2	XXX		0.2
	7	Bacteroidetes	Cytophagia	Flexibacter litoralis DSM 6794	fli	0.2	0.2	0.2	0.2		0.2	0.2	0.2	XXX		0.2
	8	Bacteroidetes	Cytophagia	Cytophaga hutchinsonii ATCC 3406	chu		0.2	0.2	0.2	*	0.2	0.2	0.2	XXX		0.2
	9	Spirochaetes	Spirochaetales	Salinispira pacifica	slr		0.2	0.2			0.2	0.2	0.2	XXX		0.2
	10	Spirochaetes	Spirochaetales	Treponema caldarium DSM 7334	scd		0.2	0.2	0.2	0.2	0.2	0.2	0.2	XXX		0.2
	11	Spirochaetes	Spirochaetes	Spirochaeta smaragdinae DSM 11293	ssm		0.2	0.2	0.2	0.2	0.2	0.2	0.2	XXX
	12	Spirochaetes	Spirochaetales	Sphaerochaeta globosa Buddy	sbu		0.2		0.2	0.2	0.2		0.2	XXX
	13	Proteobacteria	Beta-proteobacteria	Advenella kashmirensis WT001	aka		0.2	0.2	0.2		0.2	0.2	0.2	XXX		0.2
	14	Proteobacteria	Beta-proteobacteria	Thiobacillus denitrificans ATCC 25259	tbd		0.2	0.2	0.2	*	0.2		0.2	XXX		0.2
	15	Proteobacteria	Beta-proteobacteria	Chromobacterium violaceum ATCC 12472	cvi		0.2	0.2		*	0.2		0.2	XXX		0.2
	16	Proteobacteria	Beta-proteobacteria	Nitrosomonas europaea ATCC 19718	neu		0.2	0.2	0.2	*	0.2		0.2	XXX		0.2
	17	Proteobacteria	Alpha-proteobacteria	Caulobacter crescentus NA1000	ccs			0.2			0.2	0.2	0.2	XXX		0.2
	18	Proteobacteria	Alpha-proteobacteria	Erythrobacter litoralis HTCC2594	eli	0.2	0.2	0.2	0.2	*	0.2	0.2		XXX		0.2
	19	Proteobacteria	Alpha-proteobacteria	Pelagibacterium halotolerans B2	phl		0.2	0.2		*	0.2		0.2	XXX		0.2
	20	Proteobacteria	Alpha-proteobacteria	Oligotropha carboxidovorans OM4	oco			0.2	0.2		0.2	0.2	0.2	XXX		0.2
	21	Proteobacteria	Gamma-proteobacteria	Halomonas elongata DSM 2581	hel		0.2	0.2				0.2		XXX		0.2
	22	Proteobacteria	Gamma-proteobacteria	Halotalea alkalilenta IHB B 13600	haa	0.2	0.2		0.2	*	0.2	0.2	0.2	XXX		0.2
	23	Proteobacteria	Gamma-proteobacteria	Shewanella oneidensis MR-1	son						*	0.2		XXX
	24	Proteobacteria	Gamma-proteobacteria	Escherichia coli K-12 MG1655	eco		**							XXX
	25	Proteobacteria	Gamma-proteobacteria	Pragia fontium	pfq				0.2					XXX
	26	Tenericutes	unclassified	Candidatus Izimaplasma sp. HR1	mbj		0.2		0.2	0.2		0.2	0.2	XXX
	27	Tenericutes	Mollicutes	Acholeplasma laidlawii PG-8A	acl	0.2	0.2		0.2				0.2	XXX
