# Supplementary material for: Predictive Genomic Analyses Inform the Basis for Vitamin Metabolism and Provisioning in Bacteria-Arthropod Endosymbioses
Source: G3 (Bethesda). 2017 Apr 28;7(6):1887–98. doi: 10.1534/g3.117.042184 (PMC5473766; doi:10.1534/g3.117.042184)
Supplement: Supplementary file 31 [file 1887TableS8.xlsx]

## Sheet: Table S8
Table S8.
	Taxonomic grouping	De novo vitamin biosynthesis		De novo synthesis of active vitamin forms		Vitamin conversion index		Vitamin utility index
		p-value	significance	p-value	significance	p-value	significance	p-value	significance
	Flavobacteriia	<.0001	*	<.0001	*	<0.0001	*	0.0005	*
	Cytophagia	0.0002	*	0.0178	*	<0.0001	*	0.21	---
	Spirochaetales	0.0046	*	0.0022	*	0.01	*	0.0006	*
	Beta-proteobacteria	<.0001	*	<.0001	*	<0.0001	*	0.0053	*
	Alpha-proteobacteria	<.0001	*	<.0001	*	<0.0001	*	0.1916	---
	Gamma-proteobacteria	<.0001	*	<.0001	*	<0.0001	*	0.0618	---
	Tenericutes	0.2466	---	0.9465	---	0.7611	---	0.5252	---
