# Supplementary material for: Predictive Genomic Analyses Inform the Basis for Vitamin Metabolism and Provisioning in Bacteria-Arthropod Endosymbioses
Source: G3 (Bethesda). 2017 Apr 28;7(6):1887–98. doi: 10.1534/g3.117.042184 (PMC5473766; doi:10.1534/g3.117.042184)
Supplement: Supplementary file 33 [file 1887TableS10.xlsx]

## Sheet: Table S10
Table S10.
	Organism type	Taxonomic Ranking	Phylum	Class	Endosymbiont name	KEGG abbreviation	Vitamin A-related				Vitamin B12-related
							Phytoene	Lycopene	Beta-carotene	Asta-xanthin	Cob(II)alamin
	endosymbiont	1	Bacteroidetes	Flavobacteriia	Blattabacterium BPLAN	bpi
	endosymbiont	2	Bacteroidetes	Flavobacteriia	Candidatus Uzinura diaspidicola ASNER	udi
	endosymbiont	3	Bacteroidetes	Flavobacteriia	Candidatus Sulcia muelleri (PSPU)	smup
	endosymbiont	4	Bacteroidetes	Flavobacteriia	Candidatus Sulcia muelleri (CARI)	sum
	endosymbiont	5	Bacteroidetes	Flavobacteriia	Sulcia muelleri (SMDSEM)	sms
	endosymbiont	6	Bacteroidetes	Flavobacteriia	Candidatus Sulcia muelleri (GWSS)	smg
	endosymbiont	7	Bacteroidetes	Cytophagia	Cardinium hertigii cEper1	che
	endosymbiont	8	Spirochaetes	Spirochaetes	Borrelia recurrentis (A1)	bre
	endosymbiont	9	Spirochaetes	Spirochaetes	Borrelia burgdorferi (B31)	bbu
	endosymbiont	10	Proteobacteria	Beta-proteobacteria	Candidatus Zinderia insecticola (CARI)	zin
	endosymbiont	11	Proteobacteria	Beta-proteobacteria	Candidatus Nasuia deltocephalinicola	ndl
	endosymbiont	12	Proteobacteria	Beta-proteobacteria	Candidatus Tremblaya princeps PCVAL	tpq
	endosymbiont	13	Proteobacteria	Beta-proteobacteria	Candidatus Profftella armatura	ssdc	0.2	0.2	0.2
	endosymbiont	14	Proteobacteria	Alpha-proteobacteria	Candidatus Hodgkinia cicadicola Dsem	hci
	endosymbiont	15	Proteobacteria	Alpha-proteobacteria	Candidatus Liberibacter asiaticus (psy62)	las	0.2
	endosymbiont	16	Proteobacteria	Alpha-proteobacteria	Bartonella henselae (Houston-1)	bhe	0.2
	endosymbiont	17	Proteobacteria	Alpha-proteobacteria	Bartonella quintana (Toulouse)	bqu	0.2
	endosymbiont	18	Proteobacteria	Alpha-proteobacteria	Anaplasma phagocytophilum (HZ)	aph
	endosymbiont	19	Proteobacteria	Alpha-proteobacteria	Ehrlichia chaffeensis (Arkansas)	ech
	endosymbiont	20	Proteobacteria	Alpha-proteobacteria	Wolbachia wPip	wpi
	endosymbiont	21	Proteobacteria	Alpha-proteobacteria	Wolbachia wCle	wcl
	endosymbiont	22	Proteobacteria	Alpha-proteobacteria	Wolbachia wMel	wol
	endosymbiont	23	Proteobacteria	Alpha-proteobacteria	Wolbachia wRi	wri
	endosymbiont	24	Proteobacteria	Alpha-proteobacteria	Orientia tsutsugamushi (Ikeda)	ott
	endosymbiont	25	Proteobacteria	Alpha-proteobacteria	Rickettsia prowazekii (Rp22)	rpq
	endosymbiont	26	Proteobacteria	Alpha-proteobacteria	Rickettsia felis	rfe
	endosymbiont	27	Proteobacteria	Alpha-proteobacteria	Rickettsia monacensis	rmc
	endosymbiont	28	Proteobacteria	Alpha-proteobacteria	Candidatus Rickettsia amblyomii	ram
	endosymbiont	29	Proteobacteria	Gamma-proteobacteria	Francisella tularensis TI0902	ftt
	endosymbiont	30	Proteobacteria	Gamma-proteobacteria	Portiera aleyrodidarum (BT-QVLC)	plr		0.2	0.2
	endosymbiont	31	Proteobacteria	Gamma-proteobacteria	Portiera aleyrodidarum (BT-B-HRs)	ply		0.2	0.2
	endosymbiont	32	Proteobacteria	Gamma-proteobacteria	Candidatus Carsonella rudii PV	crp
	endosymbiont	33	Proteobacteria	Gamma-proteobacteria	Baumannia cicadellinicola Hc	bci
	endosymbiont	34	Proteobacteria	Gamma-proteobacteria	Coxiella-Like Endosymbiont (CLEAA)	cey
	endosymbiont	35	Proteobacteria	Gamma-proteobacteria	Coxiella endosymbiont of Amblyomma americanum	cea
	endosymbiont	36	Proteobacteria	Gamma-proteobacteria	Arsenophonus symbiont of Lipoptena fortisetosa	asy
	endosymbiont	37	Proteobacteria	Gamma-proteobacteria	Yersinia pestis (Angola)	ypg
	endosymbiont	38	Proteobacteria	Gamma-proteobacteria	Candidatus Moranella endobia PCIT	men
	endosymbiont	39	Proteobacteria	Gamma-proteobacteria	Candidatus Riesia pediculicola	rip
	endosymbiont	40	Proteobacteria	Gamma-proteobacteria	Candidatus Hamiltonella defensa (5AT)	hde
	endosymbiont	41	Proteobacteria	Gamma-proteobacteria	Blochmannia obliquus 757	ben
	endosymbiont	42	Proteobacteria	Gamma-proteobacteria	Candidatus Blochmannia floridanus	bfl
	endosymbiont	43	Proteobacteria	Gamma-proteobacteria	Buchnera aphidicola from Cinara cedri (BCc)	bcc
	endosymbiont	44	Proteobacteria	Gamma-proteobacteria	Buchnera aphidicola (Aps)	buc
	endosymbiont	45	Proteobacteria	Gamma-proteobacteria	Wigglesworthia glossinidia brevipalpis	wbr
	endosymbiont	46	Proteobacteria	Gamma-proteobacteria	Sodalis glossinidius morsitans	sgl
	endosymbiont	47	Proteobacteria	Gamma-proteobacteria	Candidatus Sodalis pierantonius (SOPE)	pes
	endosymbiont	48	Tenericutes	Mollicute	Spiroplasma cantharicola CC-1	scj
	endosymbiont	49	Tenericutes	Mollicute	Spiroplasma litorale TN-1T (DSM 21781)	sll
	endosymbiont	50	Tenericutes	Mollicute	Spiroplasma apis B31	sapi
	non-symbiont relative	1	Bacteroidetes	Flavobacteriia	Owenweeksia hongkongensis DSM 17368	oho		0.2		0.2
	non-symbiont relative	2	Bacteroidetes	Flavobacteriia	Fluviicola taffensis DSM 16823	fte		0.2		0.2
	non-symbiont relative	3	Bacteroidetes	Flavobacteriia	Flavobacterium indicum GPTSA100-9	fin		0.2	0.2	0.2
	non-symbiont relative	4	Bacteroidetes	Flavobacteriia	Zunongwangia profunda SM-A87	zpr		0.2	0.2	0.2
	non-symbiont relative	5	Bacteroidetes	Cytophagia	Algoriphagus sp. M8-2	alm		0.2	0.2	0.2
	non-symbiont relative	6	Bacteroidetes	Cytophagia	Pontibacter korlensis X14-1T	pko
	non-symbiont relative	7	Bacteroidetes	Cytophagia	Flexibacter litoralis DSM 6794	fli
	non-symbiont relative	8	Bacteroidetes	Cytophagia	Cytophaga hutchinsonii ATCC 3406	chu				0.2
	non-symbiont relative	9	Spirochaetes	Spirochaetales	Salinispira pacifica	slr
	non-symbiont relative	10	Spirochaetes	Spirochaetales	Treponema caldarium DSM 7334	scd
	non-symbiont relative	11	Spirochaetes	Spirochaetes	Spirochaeta smaragdinae DSM 11293	ssm
	non-symbiont relative	12	Spirochaetes	Spirochaetales	Sphaerochaeta globosa Buddy	sbu	0.2	0.2
	non-symbiont relative	13	Proteobacteria	Beta-proteobacteria	Advenella kashmirensis WT001	aka
	non-symbiont relative	14	Proteobacteria	Beta-proteobacteria	Thiobacillus denitrificans ATCC 25259	tbd	0.2
	non-symbiont relative	15	Proteobacteria	Beta-proteobacteria	Chromobacterium violaceum ATCC 12472	cvi	0.2
	non-symbiont relative	16	Proteobacteria	Beta-proteobacteria	Nitrosomonas europaea ATCC 19718	neu
	non-symbiont relative	17	Proteobacteria	Alpha-proteobacteria	Caulobacter crescentus NA1000	ccs
	non-symbiont relative	18	Proteobacteria	Alpha-proteobacteria	Erythrobacter litoralis HTCC2594	eli	0.2	0.2	0.2	0.2
	non-symbiont relative	19	Proteobacteria	Alpha-proteobacteria	Pelagibacterium halotolerans B2	phl	0.2
	non-symbiont relative	20	Proteobacteria	Alpha-proteobacteria	Oligotropha carboxidovorans OM4	oco
	non-symbiont relative	21	Proteobacteria	Gamma-proteobacteria	Halomonas elongata DSM 2581	hel
	non-symbiont relative	22	Proteobacteria	Gamma-proteobacteria	Halotalea alkalilenta IHB B 13600	haa				0.2
	non-symbiont relative	23	Proteobacteria	Gamma-proteobacteria	Shewanella oneidensis MR-1	son
	non-symbiont relative	24	Proteobacteria	Gamma-proteobacteria	Escherichia coli K-12 MG1655	eco
	non-symbiont relative	25	Proteobacteria	Gamma-proteobacteria	Pragia fontium	pfq
	non-symbiont relative	26	Tenericutes	unclassified	Candidatus Izimaplasma sp. HR1	mbj
	non-symbiont relative	27	Tenericutes	Mollicutes	Acholeplasma laidlawii PG-8A	acl			0.2
