# Supplementary material for: Predictive Genomic Analyses Inform the Basis for Vitamin Metabolism and Provisioning in Bacteria-Arthropod Endosymbioses
Source: G3 (Bethesda). 2017 Apr 28;7(6):1887–98. doi: 10.1534/g3.117.042184 (PMC5473766; doi:10.1534/g3.117.042184)
Supplement: Supplementary file 34 [file 1887TableS11.xlsx]

## Sheet: Table S11
Table S11.
	Organism type	Taxonomic Ranking	Phylum	Class	Organism name	KEGG abbreviation	A (Retinal)	B1 (TPP)	B2 (FAD)	B2 (FMN)	B3 (NAD/P)	B5 (CoA)	B6 (PLP)	B7 (Biotin)	B9 (Folate)	B12	C	K (Menaq)	K (Phyll)
	endosymbiont	1	Bacteroidetes	Flavobacteriia	Blattabacterium BPLAN	bpi	0	1	2	1	3	1	1	0	6	0	0	1	1
	endosymbiont	2	Bacteroidetes	Flavobacteriia	Candidatus Uzinura diaspidicola ASNER	udi	0	1	0	0	0	0	0	0	1	0	0	0	0
	endosymbiont	3	Bacteroidetes	Flavobacteriia	Candidatus Sulcia muelleri (PSPU)	smup	0	0	0	0	0	0	0	0	0	0	0	1	1
	endosymbiont	4	Bacteroidetes	Flavobacteriia	Candidatus Sulcia muelleri (CARI)	sum	0	0	0	0	0	0	0	0	0	0	0	1	1
	endosymbiont	5	Bacteroidetes	Flavobacteriia	Sulcia muelleri (SMDSEM)	sms	0	0	0	0	0	0	0	0	0	0	0	1	1
	endosymbiont	6	Bacteroidetes	Flavobacteriia	Candidatus Sulcia muelleri (GWSS)	smg	0	0	0	0	0	0	0	0	0	0	0	1	1
	endosymbiont	7	Bacteroidetes	Cytophagia	Cardinium hertigii cEper1	che	0	0	0	0	1	0	1	1	3	0	0	0	0
	endosymbiont	8	Spirochaetes	Spirochaetes	Borrelia recurrentis (A1)	bre	0	0	0	0	3	1	1	0	3	0	0	0	0
	endosymbiont	9	Spirochaetes	Spirochaetes	Borrelia burgdorferi (B31)	bbu	0	0	1	0	2	1	1	0	1	0	0	0	0
	endosymbiont	10	Proteobacteria	Beta-proteobacteria	Candidatus Zinderia insecticola (CARI)	zin	0	0	0	0	0	0	0	0	0	0	0	0	0
	endosymbiont	11	Proteobacteria	Beta-proteobacteria	Candidatus Nasuia deltocephalinicola	ndl	0	0	0	0	0	0	0	0	0	0	0	0	0
	endosymbiont	12	Proteobacteria	Beta-proteobacteria	Candidatus Tremblaya princeps PCVAL	tpq	0	0	0	0	0	0	0	0	0	0	0	0	0
	endosymbiont	13	Proteobacteria	Beta-proteobacteria	Candidatus Profftella armatura	ssdc	0	0	0	0	0	0	0	1	3	0	0	0	0
	endosymbiont	14	Proteobacteria	Alpha-proteobacteria	Candidatus Hodgkinia cicadicola Dsem	hci	0	0	0	0	0	0	0	0	2	2	0	0	0
	endosymbiont	15	Proteobacteria	Alpha-proteobacteria	Candidatus Liberibacter asiaticus (psy62)	las	0	1	1	1	3	1	1	1	7	0	0	1	1
	endosymbiont	16	Proteobacteria	Alpha-proteobacteria	Bartonella henselae (Houston-1)	bhe	0	1	4	2	3	1	1	0	7	0	0	1	1
	endosymbiont	17	Proteobacteria	Alpha-proteobacteria	Bartonella quintana (Toulouse)	bqu	0	1	1	1	3	1	1	0	7	0	0	1	1
	endosymbiont	18	Proteobacteria	Alpha-proteobacteria	Anaplasma phagocytophilum (HZ)	aph	0	1	1	1	3	1	1	1	5	0	0	1	1
	endosymbiont	19	Proteobacteria	Alpha-proteobacteria	Ehrlichia chaffeensis (Arkansas)	ech	0	1	1	1	3	1	1	1	5	0	0	1	1
	endosymbiont	20	Proteobacteria	Alpha-proteobacteria	Wolbachia wPip	wpi	0	1	1	1	1	1	1	0	6	0	0	1	1
	endosymbiont	21	Proteobacteria	Alpha-proteobacteria	Wolbachia wCle	wcl	0	0	1	1	1	1	1	1	6	0	0	1	1
	endosymbiont	22	Proteobacteria	Alpha-proteobacteria	Wolbachia wMel	wol	0	1	1	1	1	1	1	0	6	0	0	1	1
	endosymbiont	23	Proteobacteria	Alpha-proteobacteria	Wolbachia wRi	wri	0	1	1	1	1	1	1	0	6	0	0	1	1
	endosymbiont	24	Proteobacteria	Alpha-proteobacteria	Orientia tsutsugamushi (Ikeda)	ott	0	0	0	0	1	0	0	0	3	0	0	1	1
	endosymbiont	25	Proteobacteria	Alpha-proteobacteria	Rickettsia prowazekii (Rp22)	rpq	0	0	0	0	2	1	0	0	3	0	0	1	1
	endosymbiont	26	Proteobacteria	Alpha-proteobacteria	Rickettsia felis	rfe	0	0	0	0	2	1	0	1	4	0	0	1	1
	endosymbiont	27	Proteobacteria	Alpha-proteobacteria	Rickettsia monacensis	rmc	0	0	0	0	2	1	0	0	4	0	0	1	1
	endosymbiont	28	Proteobacteria	Alpha-proteobacteria	Candidatus Rickettsia amblyomii	ram	0	0	0	0	2	1	0	0	4	0	0	1	1
	endosymbiont	29	Proteobacteria	Gamma-proteobacteria	Francisella tularensis TI0902	ftt	0	1	2	1	4	1	2	1	7	0	1	1	1
	endosymbiont	30	Proteobacteria	Gamma-proteobacteria	Portiera aleyrodidarum (BT-QVLC)	plr	0	0	0	0	0	0	0	0	0	0	0	0	0
	endosymbiont	31	Proteobacteria	Gamma-proteobacteria	Portiera aleyrodidarum (BT-B-HRs)	ply	0	0	0	0	0	0	0	0	0	0	0	0	0
	endosymbiont	32	Proteobacteria	Gamma-proteobacteria	Candidatus Carsonella rudii PV	crp	0	0	1	0	0	0	0	0	1	0	0	0	0
	endosymbiont	33	Proteobacteria	Gamma-proteobacteria	Baumannia cicadellinicola Hc	bci	0	1	2	1	3	1	1	1	6	0	0	0	0
	endosymbiont	34	Proteobacteria	Gamma-proteobacteria	Coxiella-Like Endosymbiont (CLEAA)	cey	0	1	2	1	3	1	1	1	5	0	1	1	1
	endosymbiont	35	Proteobacteria	Gamma-proteobacteria	Coxiella endosymbiont of Amblyomma americanum	cea	0	0	1	1	3	1	1	1	6	0	0	0	0
	endosymbiont	36	Proteobacteria	Gamma-proteobacteria	Arsenophonus symbiont of Lipoptena fortisetosa	asy	0	1	1	1	3	1	1	1	4	0	0	1	1
	endosymbiont	37	Proteobacteria	Gamma-proteobacteria	Yersinia pestis (Angola)	ypg	0	1	1	2	6	1	1	2	9	1	1	1	1
	endosymbiont	38	Proteobacteria	Gamma-proteobacteria	Candidatus Moranella endobia PCIT	men	0	0	0	0	0	0	0	0	1	0	0	0	0
	endosymbiont	39	Proteobacteria	Gamma-proteobacteria	Candidatus Riesia pediculicola	rip	0	0	1	1	3	1	0	1	4	0	0	1	1
	endosymbiont	40	Proteobacteria	Gamma-proteobacteria	Candidatus Hamiltonella defensa (5AT)	hde	0	1	1	1	4	1	1	1	7	0	0	1	1
	endosymbiont	41	Proteobacteria	Gamma-proteobacteria	Blochmannia obliquus 757	ben	0	0	1	1	1	0	0	0	4	0	0	1	1
	endosymbiont	42	Proteobacteria	Gamma-proteobacteria	Candidatus Blochmannia floridanus	bfl	0	0	1	1	1	0	1	0	4	0	0	1	1
	endosymbiont	43	Proteobacteria	Gamma-proteobacteria	Buchnera aphidicola from Cinara cedri (BCc)	bcc	0	0	0	0	0	0	0	0	2	0	0	0	0
	endosymbiont	44	Proteobacteria	Gamma-proteobacteria	Buchnera aphidicola (Aps)	buc	0	1	1	1	3	1	0	1	5	0	0	0	0
	endosymbiont	45	Proteobacteria	Gamma-proteobacteria	Wigglesworthia glossinidia brevipalpis	wbr	0	1	1	1	3	1	1	1	7	0	0	1	1
	endosymbiont	46	Proteobacteria	Gamma-proteobacteria	Sodalis glossinidius morsitans	sgl	0	1	1	2	5	1	1	1	8	0	0	1	1
	endosymbiont	47	Proteobacteria	Gamma-proteobacteria	Candidatus Sodalis pierantonius (SOPE)	pes	0	1	1	2	6	1	2	0	6	0	0	1	1
	endosymbiont	48	Tenericutes	Mollicute	Spiroplasma cantharicola CC-1	scj	0	1	1	1	3	1	0	0	4	0	0	0	0
	endosymbiont	49	Tenericutes	Mollicute	Spiroplasma litorale TN-1T (DSM 21781)	sll	0	1	1	1	3	1	0	0	5	0	0	0	0
	endosymbiont	50	Tenericutes	Mollicute	Spiroplasma apis B31	sapi	0	1	1	1	3	1	0	0	3	0	0	0	0
	non-symbiont relative	1	Bacteroidetes	Flavobacteriia	Owenweeksia hongkongensis DSM 17368	oho	0	1	1	1	4	1	1	1	10	1	1	1	1
	non-symbiont relative	2	Bacteroidetes	Flavobacteriia	Fluviicola taffensis DSM 16823	fte	0	1	1	1	4	1	1	1	8	1	1	1	1
	non-symbiont relative	3	Bacteroidetes	Flavobacteriia	Flavobacterium indicum GPTSA100-9	fin	0	2	1	1	3	1	1	1	8	2	1	1	1
	non-symbiont relative	4	Bacteroidetes	Flavobacteriia	Zunongwangia profunda SM-A87	zpr	0	2	1	1	3	1	1	1	9	1	1	1	1
	non-symbiont relative	5	Bacteroidetes	Cytophagia	Algoriphagus sp. M8-2	alm	0	1	1	1	4	1	1	0	9	1	1	1	1
	non-symbiont relative	6	Bacteroidetes	Cytophagia	Pontibacter korlensis X14-1T	pko	0	1	1	1	3	1	1	1	8	1	1	1	1
	non-symbiont relative	7	Bacteroidetes	Cytophagia	Flexibacter litoralis DSM 6794	fli	0	1	1	1	4	1	1	1	10	2	1	1	1
	non-symbiont relative	8	Bacteroidetes	Cytophagia	Cytophaga hutchinsonii ATCC 3406	chu	0	1	1	1	3	1	1	1	9	1	0	1	1
	non-symbiont relative	9	Spirochaetes	Spirochaetales	Salinispira pacifica	slr	0	1	0	0	4	1	2	1	8	2	1	0	0
	non-symbiont relative	10	Spirochaetes	Spirochaetales	Treponema caldarium DSM 7334	scd	0	1	0	0	3	1	2	1	7	1	0	0	0
	non-symbiont relative	11	Spirochaetes	Spirochaetes	Spirochaeta smaragdinae DSM 11293	ssm	0	1	1	1	3	1	3	1	6	2	1	0	0
	non-symbiont relative	12	Spirochaetes	Spirochaetales	Sphaerochaeta globosa Buddy	sbu	0	1	1	1	3	1	1	0	8	2	1	0	0
	non-symbiont relative	13	Proteobacteria	Beta-proteobacteria	Advenella kashmirensis WT001	aka	0	1	1	1	4	1	2	1	5	1	1	1	1
	non-symbiont relative	14	Proteobacteria	Beta-proteobacteria	Thiobacillus denitrificans ATCC 25259	tbd	0	1	1	1	3	1	0	1	9	2	1	1	1
	non-symbiont relative	15	Proteobacteria	Beta-proteobacteria	Chromobacterium violaceum ATCC 12472	cvi	0	1	1	1	4	1	1	1	9	2	1	1	1
	non-symbiont relative	16	Proteobacteria	Beta-proteobacteria	Nitrosomonas europaea ATCC 19718	neu	0	1	1	1	4	1	0	1	8	1	0	1	1
	non-symbiont relative	17	Proteobacteria	Alpha-proteobacteria	Caulobacter crescentus NA1000	ccs	0	1	1	2	4	1	2	1	9	1	1	1	1
	non-symbiont relative	18	Proteobacteria	Alpha-proteobacteria	Erythrobacter litoralis HTCC2594	eli	0	1	1	2	4	1	1	1	9	1	0	1	1
	non-symbiont relative	19	Proteobacteria	Alpha-proteobacteria	Pelagibacterium halotolerans B2	phl	0	1	1	2	4	1	1	0	9	2	1	1	1
	non-symbiont relative	20	Proteobacteria	Alpha-proteobacteria	Oligotropha carboxidovorans OM4	oco	0	1	1	2	4	1	1	1	9	1	1	1	1
	non-symbiont relative	21	Proteobacteria	Gamma-proteobacteria	Halomonas elongata DSM 2581	hel	0	1	1	2	5	1	1	2	9	2	1	1	1
	non-symbiont relative	22	Proteobacteria	Gamma-proteobacteria	Halotalea alkalilenta IHB B 13600	haa	0	1	1	2	6	1	3	2	9	2	1	1	1
	non-symbiont relative	23	Proteobacteria	Gamma-proteobacteria	Shewanella oneidensis MR-1	son	0	1	1	2	4	1	1	1	9	2	0	1	1
	non-symbiont relative	24	Proteobacteria	Gamma-proteobacteria	Escherichia coli K-12 MG1655	eco	0	1	1	2	6	1	2	2	9	2	1	1	1
	non-symbiont relative	25	Proteobacteria	Gamma-proteobacteria	Pragia fontium	pfq	0	1	1	2	5	1	2	1	9	2	0	1	1
	non-symbiont relative	26	Tenericutes	unclassified	Candidatus Izimaplasma sp. HR1	mbj	0	1	1	1	2	1	0	1	9	1	0	0	0
	non-symbiont relative	27	Tenericutes	Mollicutes	Acholeplasma laidlawii PG-8A	acl	0	1	1	1	2	0	0	0	5	0	0	0	0
						n: ECs investigated per organism	1	3	1	4	7	1	3	3	19	2	3	2	2
						total EC homologs predicted as encoded	0	52	61	65	196	57	59	45	416	42	22	51	51
